# Supplementary material for: Seasonal niche differentiation among closely related marine bacteria
Source: ISME J. 2021 Jul 20;16(1):178–89. doi: 10.1038/s41396-021-01053-2 (PMC8692485; doi:10.1038/s41396-021-01053-2)
Supplement: Supplementary file 2 — Supplementary table 1 [file 41396_2021_1053_MOESM2_ESM.csv]

asv	domain	phylum	class	order	family	genus	presence	distribution	crt	seasonal
asv1	Bacteria	Cyanobacteria	Cyanobacteriia	Synechococcales	Cyanobiaceae	Synechococcus_C	abundant	Broad	FALSE	TRUE
asv2	Bacteria	Proteobacteria	Alphaproteobacteria	Pelagibacterales	Pelagibacteraceae	Pelagibacter	abundant	Broad	FALSE	FALSE
asv3	Bacteria	Proteobacteria	Alphaproteobacteria	Pelagibacterales	Pelagibacteraceae	Pelagibacter	abundant	Broad	FALSE	FALSE
asv4	Bacteria	Proteobacteria	Alphaproteobacteria	Pelagibacterales	Pelagibacteraceae	Pelagibacter	abundant	Broad	FALSE	FALSE
asv5	Bacteria	Cyanobacteria	Cyanobacteriia	Synechococcales	Cyanobiaceae	Synechococcus_C	abundant	Intermediate	FALSE	TRUE
asv6	Bacteria	Proteobacteria	Alphaproteobacteria	Pelagibacterales	Pelagibacteraceae	Pelagibacter_A	abundant	Broad	FALSE	FALSE
asv7	Bacteria	Proteobacteria	Alphaproteobacteria	Pelagibacterales	Pelagibacteraceae	Pelagibacter	abundant	Broad	FALSE	FALSE
asv8	Bacteria	Proteobacteria	Alphaproteobacteria	Pelagibacterales	Pelagibacteraceae	Pelagibacter	abundant	Broad	FALSE	FALSE
asv9	Bacteria	Proteobacteria	Alphaproteobacteria	Pelagibacterales	Pelagibacteraceae	Pelagibacter	abundant	Broad	FALSE	FALSE
asv10	Bacteria	Proteobacteria	Alphaproteobacteria	Pelagibacterales	Pelagibacteraceae	Pelagibacter_A	abundant	Broad	FALSE	FALSE
asv11	Bacteria	Proteobacteria	Gammaproteobacteria	Enterobacterales	Alteromonadaceae	Glaciecola	abundant	Intermediate	FALSE	FALSE
asv12	Bacteria	Cyanobacteria	Cyanobacteriia	Synechococcales	Cyanobiaceae	Synechococcus_C	abundant	Broad	FALSE	FALSE
asv13	Bacteria	Cyanobacteria	Cyanobacteriia	Synechococcales	Cyanobiaceae	Synechococcus_C	abundant	Broad	FALSE	TRUE
asv14	Bacteria	Proteobacteria	Alphaproteobacteria	Rhodobacterales	Rhodobacteraceae	HIMB11	abundant	Broad	FALSE	TRUE
asv15	Bacteria	Proteobacteria	Alphaproteobacteria	HIMB59	HIMB59	HIMB59	abundant	Intermediate	FALSE	TRUE
asv16	Bacteria	Cyanobacteria	Cyanobacteriia	Synechococcales	Cyanobiaceae	Prochlorococcus_A	abundant	Intermediate	FALSE	TRUE
asv17	Bacteria	Proteobacteria	Alphaproteobacteria	Rhodobacterales	Rhodobacteraceae	Amylibacter_A	abundant	Intermediate	FALSE	TRUE
asv18	Bacteria	Proteobacteria	Alphaproteobacteria	HIMB59	HIMB59	HIMB59	abundant	Broad	FALSE	FALSE
asv19	Bacteria	Cyanobacteria	Cyanobacteriia	Synechococcales	Cyanobiaceae	RCC307	abundant	Intermediate	FALSE	TRUE
asv20	Bacteria	Proteobacteria	Alphaproteobacteria	Pelagibacterales	Pelagibacteraceae	Pelagibacter_A	abundant	Broad	FALSE	FALSE
asv21	Bacteria	Proteobacteria	Gammaproteobacteria	Pseudomonadales	Porticoccaceae	TMED48	abundant	Intermediate	FALSE	FALSE
asv22	Bacteria	Proteobacteria	Gammaproteobacteria	Pseudomonadales	Moraxellaceae	Acinetobacter	abundant	CRT	TRUE	FALSE
asv23	Bacteria	Proteobacteria	Alphaproteobacteria	Pelagibacterales	AG-422-B15	AG-422-B15	abundant	Broad	FALSE	TRUE
asv24	Bacteria	Proteobacteria	Alphaproteobacteria	Puniceispirillales	AAA536-G10	AAA536-G10	abundant	Broad	FALSE	FALSE
asv25	Bacteria	Proteobacteria	Alphaproteobacteria	Rhizobiales	TMED25	MED-G09	abundant	Intermediate	FALSE	TRUE
asv26	Bacteria	Proteobacteria	Alphaproteobacteria	Rhodobacterales	Rhodobacteraceae	Planktomarina	abundant	Intermediate	FALSE	TRUE
asv27	Bacteria	Proteobacteria	Gammaproteobacteria	SAR86	D2472	SCGC-AAA076-P13	abundant	Broad	FALSE	FALSE
asv28	Bacteria	Proteobacteria	Alphaproteobacteria	HIMB59	HIMB59	HIMB59	abundant	Broad	FALSE	TRUE
asv29	Bacteria	Proteobacteria	Gammaproteobacteria	Thiomicrospirales	Thioglobaceae	Thioglobus	abundant	Intermediate	FALSE	TRUE
asv30	Bacteria	Proteobacteria	Alphaproteobacteria	Puniceispirillales	Puniceispirillaceae	Puniceispirillum	abundant	Intermediate	FALSE	TRUE
asv31	Bacteria	Bacteroidota	Bacteroidia	Flavobacteriales	Flavobacteriaceae	SCGC-AAA160-P02	abundant	Intermediate	FALSE	TRUE
asv32	Bacteria	Proteobacteria	Alphaproteobacteria	Rhodobacterales	Rhodobacteraceae	Nereida	abundant	CRT	TRUE	TRUE
asv33	Bacteria	Cyanobacteria	Cyanobacteriia	Synechococcales	Cyanobiaceae	NA	abundant	Intermediate	FALSE	TRUE
asv34	Bacteria	Proteobacteria	Gammaproteobacteria	SAR86	D2472	SAR86A	abundant	Intermediate	FALSE	TRUE
asv35	Bacteria	Proteobacteria	Alphaproteobacteria	Pelagibacterales	Pelagibacteraceae	Pelagibacter_A	abundant	Broad	FALSE	FALSE
asv36	Bacteria	Proteobacteria	Alphaproteobacteria	Pelagibacterales	Pelagibacteraceae	Pelagibacter	abundant	Intermediate	FALSE	TRUE
asv37	Bacteria	Proteobacteria	Alphaproteobacteria	Puniceispirillales	AAA536-G10	AAA536-G10	abundant	Intermediate	FALSE	TRUE
asv38	Bacteria	Verrucomicrobiota	Verrucomicrobiae	Opitutales	Puniceicoccaceae	BACL24	abundant	Intermediate	FALSE	TRUE
asv39	Bacteria	Proteobacteria	Gammaproteobacteria	SAR86	D2472	D2472	abundant	Intermediate	FALSE	TRUE
asv40	Bacteria	Proteobacteria	Alphaproteobacteria	Puniceispirillales	Puniceispirillaceae	UBA8309	abundant	Intermediate	FALSE	TRUE
asv41	Bacteria	Verrucomicrobiota	Verrucomicrobiae	Verrucomicrobiales	NA	NA	abundant	Broad	FALSE	TRUE
asv42	Bacteria	Cyanobacteria	Cyanobacteriia	Synechococcales	Cyanobiaceae	Synechococcus_C	abundant	Intermediate	FALSE	FALSE
asv43	Bacteria	Bacteroidota	Bacteroidia	Flavobacteriales	Flavobacteriaceae	UBA7446	abundant	Intermediate	FALSE	TRUE
asv44	Bacteria	Proteobacteria	Alphaproteobacteria	Puniceispirillales	Puniceispirillaceae	HIMB100	abundant	Intermediate	FALSE	TRUE
asv45	Bacteria	Bacteroidota	Bacteroidia	Flavobacteriales	Flavobacteriaceae	MS024-2A	abundant	Intermediate	FALSE	TRUE
asv46	Bacteria	Actinobacteriota	Acidimicrobiia	TMED189	TMED189	TMED189	abundant	Intermediate	FALSE	TRUE
asv48	Bacteria	Proteobacteria	Alphaproteobacteria	Puniceispirillales	Puniceispirillaceae	Puniceispirillum	abundant	Intermediate	FALSE	TRUE
asv49	Bacteria	Proteobacteria	Gammaproteobacteria	Enterobacterales	Enterobacteriaceae	NA	abundant	CRT	TRUE	FALSE
asv50	Bacteria	Proteobacteria	Alphaproteobacteria	Rhodobacterales	Rhodobacteraceae	HIMB11	abundant	Intermediate	FALSE	TRUE
asv51	Bacteria	Bacteroidota	Bacteroidia	Flavobacteriales	Flavobacteriaceae	NA	abundant	Intermediate	FALSE	TRUE
asv52	Bacteria	Bacteroidota	Rhodothermia	Balneolales	Balneolaceae	UBA1275	abundant	Intermediate	FALSE	TRUE
asv53	Bacteria	Proteobacteria	Alphaproteobacteria	Pelagibacterales	Pelagibacteraceae	Pelagibacter	abundant	Intermediate	FALSE	TRUE
asv54	Bacteria	Proteobacteria	Gammaproteobacteria	Pseudomonadales	Halieaceae	Luminiphilus	abundant	Intermediate	FALSE	TRUE
asv55	Bacteria	Bacteroidota	Bacteroidia	NA	NA	NA	abundant	Intermediate	FALSE	TRUE
asv56	Bacteria	Actinobacteriota	Acidimicrobiia	TMED189	TMED189	TMED189	abundant	Intermediate	FALSE	TRUE
asv57	Bacteria	Bacteroidota	Bacteroidia	Flavobacteriales	Flavobacteriaceae	NA	abundant	CRT	TRUE	FALSE
asv58	Bacteria	Proteobacteria	Gammaproteobacteria	Xanthomonadales	Xanthomonadaceae	Stenotrophomonas	abundant	CRT	TRUE	FALSE
asv59	Bacteria	Proteobacteria	Alphaproteobacteria	HIMB59	HIMB59	HIMB59	abundant	Intermediate	FALSE	FALSE
asv60	Bacteria	Proteobacteria	Alphaproteobacteria	Pelagibacterales	Pelagibacteraceae	Pelagibacter	abundant	Broad	FALSE	FALSE
asv62	Bacteria	Proteobacteria	Gammaproteobacteria	Pseudomonadales	Halieaceae	Luminiphilus	abundant	Intermediate	FALSE	TRUE
asv63	Bacteria	Proteobacteria	Gammaproteobacteria	SAR86	D2472	SAR86A	abundant	Intermediate	FALSE	TRUE
asv64	Bacteria	Proteobacteria	Alphaproteobacteria	Pelagibacterales	Pelagibacteraceae	HIMB114	abundant	Intermediate	FALSE	TRUE
asv65	Bacteria	Proteobacteria	Gammaproteobacteria	SAR86	D2472	SAR86A	abundant	Intermediate	FALSE	TRUE
asv66	Bacteria	Bacteroidota	Bacteroidia	Flavobacteriales	Cryomorphaceae	UBA10364	abundant	Intermediate	FALSE	TRUE
asv67	Bacteria	Proteobacteria	Gammaproteobacteria	Xanthomonadales	Xanthomonadaceae	Stenotrophomonas	abundant	CRT	TRUE	FALSE
asv68	Bacteria	Proteobacteria	Alphaproteobacteria	Pelagibacterales	Pelagibacteraceae	Pelagibacter	abundant	Intermediate	FALSE	FALSE
asv69	Bacteria	Proteobacteria	Gammaproteobacteria	Enterobacterales	Enterobacteriaceae	NA	abundant	CRT	TRUE	FALSE
asv70	Bacteria	Proteobacteria	NA	NA	NA	NA	abundant	Intermediate	FALSE	TRUE
asv71	Bacteria	Proteobacteria	Alphaproteobacteria	Rhodobacterales	Rhodobacteraceae	NA	abundant	Intermediate	FALSE	FALSE
asv72	Bacteria	Bacteroidota	Bacteroidia	Flavobacteriales	Flavobacteriaceae	NA	abundant	Intermediate	FALSE	TRUE
asv73	Bacteria	Proteobacteria	Alphaproteobacteria	Rhodobacterales	Rhodobacteraceae	Yoonia	abundant	Intermediate	FALSE	TRUE
asv76	Bacteria	Proteobacteria	Alphaproteobacteria	Puniceispirillales	Puniceispirillaceae	NA	abundant	Intermediate	FALSE	TRUE
asv77	Bacteria	Bacteroidota	Bacteroidia	Flavobacteriales	Flavobacteriaceae	UBA3537	abundant	Intermediate	FALSE	FALSE
asv78	Bacteria	Proteobacteria	Gammaproteobacteria	Enterobacterales	Enterobacteriaceae	Serratia	abundant	CRT	TRUE	FALSE
asv79	Bacteria	NA	NA	NA	NA	NA	abundant	Intermediate	FALSE	TRUE
asv80	Bacteria	Proteobacteria	Gammaproteobacteria	Pseudomonadales	HTCC2089	UBA4421	abundant	Intermediate	FALSE	TRUE
asv81	Bacteria	Actinobacteriota	Acidimicrobiia	TMED189	TMED189	TMED189	abundant	Intermediate	FALSE	TRUE
asv82	Bacteria	Bacteroidota	Bacteroidia	Flavobacteriales	Flavobacteriaceae	NA	abundant	CRT	TRUE	FALSE
asv83	Bacteria	Proteobacteria	Gammaproteobacteria	SAR86	D2472	SCGC-AAA076-P13	abundant	Intermediate	FALSE	TRUE
asv84	Bacteria	Cyanobacteria	Cyanobacteriia	Synechococcales	Cyanobiaceae	NA	abundant	Intermediate	FALSE	TRUE
asv85	Bacteria	Proteobacteria	Alphaproteobacteria	NA	NA	NA	abundant	Intermediate	FALSE	TRUE
asv86	Bacteria	Proteobacteria	Gammaproteobacteria	Pseudomonadales	Halieaceae	Luminiphilus	abundant	Intermediate	FALSE	TRUE
asv87	Bacteria	Proteobacteria	Alphaproteobacteria	Pelagibacterales	Pelagibacteraceae	Pelagibacter	rare	Intermediate	FALSE	FALSE
asv88	Bacteria	Proteobacteria	Alphaproteobacteria	Rhodobacterales	Rhodobacteraceae	NA	abundant	Intermediate	FALSE	TRUE
asv89	Bacteria	Bacteroidota	Bacteroidia	Flavobacteriales	Flavobacteriaceae	MS024-2A	abundant	Intermediate	FALSE	TRUE
asv90	Bacteria	Proteobacteria	Alphaproteobacteria	HIMB59	GCA-002718135	AG-337-I02	abundant	Broad	FALSE	TRUE
asv91	Bacteria	Proteobacteria	Alphaproteobacteria	Pelagibacterales	Pelagibacteraceae	Pelagibacter	abundant	Intermediate	FALSE	TRUE
asv92	Bacteria	Proteobacteria	Alphaproteobacteria	Nisaeales	Nisaeaceae	UBA7326	abundant	Intermediate	FALSE	TRUE
asv93	Bacteria	Proteobacteria	Alphaproteobacteria	Pelagibacterales	Pelagibacteraceae	Pelagibacter	rare	Intermediate	FALSE	FALSE
asv94	Bacteria	Proteobacteria	Gammaproteobacteria	NA	NA	NA	rare	Intermediate	FALSE	TRUE
asv95	Bacteria	Proteobacteria	Gammaproteobacteria	Enterobacterales	Enterobacteriaceae	NA	abundant	CRT	TRUE	FALSE
asv96	Bacteria	Proteobacteria	Gammaproteobacteria	Pseudomonadales	Pseudohongiellaceae	OM182	abundant	Intermediate	FALSE	TRUE
asv97	Bacteria	Bacteroidota	Bacteroidia	Flavobacteriales	Flavobacteriaceae	NA	abundant	Intermediate	FALSE	TRUE
asv98	Bacteria	Proteobacteria	Alphaproteobacteria	HIMB59	GCA-002718135	AG-337-I02	rare	Intermediate	FALSE	FALSE
asv99	Bacteria	Proteobacteria	Alphaproteobacteria	Rhodobacterales	Rhodobacteraceae	HIMB11	abundant	Intermediate	FALSE	TRUE
asv100	Bacteria	Verrucomicrobiota	Verrucomicrobiae	Verrucomicrobiales	DEV007	SZUA-55	abundant	Intermediate	FALSE	TRUE
asv101	Bacteria	Verrucomicrobiota	Verrucomicrobiae	Opitutales	Puniceicoccaceae	Coraliomargarita	abundant	Intermediate	FALSE	TRUE
asv102	Bacteria	Proteobacteria	Alphaproteobacteria	Pelagibacterales	Pelagibacteraceae	Pelagibacter_A	rare	Intermediate	FALSE	FALSE
asv103	Bacteria	Proteobacteria	Gammaproteobacteria	Enterobacterales	Enterobacteriaceae	Serratia	abundant	CRT	TRUE	FALSE
asv104	Bacteria	Bacteroidota	Bacteroidia	Flavobacteriales	Flavobacteriaceae	NA	abundant	Intermediate	FALSE	TRUE
asv105	Bacteria	Proteobacteria	Gammaproteobacteria	NA	NA	NA	rare	Broad	FALSE	FALSE
asv106	Bacteria	Proteobacteria	Alphaproteobacteria	Puniceispirillales	Puniceispirillaceae	UBA8309	abundant	Intermediate	FALSE	TRUE
asv107	Bacteria	Proteobacteria	Alphaproteobacteria	Pelagibacterales	Pelagibacteraceae	Pelagibacter	abundant	Intermediate	FALSE	TRUE
asv108	Bacteria	Proteobacteria	Gammaproteobacteria	Pseudomonadales	Halieaceae	Luminiphilus	abundant	Intermediate	FALSE	TRUE
asv109	Bacteria	Proteobacteria	Gammaproteobacteria	NA	NA	NA	abundant	Broad	FALSE	FALSE
asv110	Bacteria	Cyanobacteria	Cyanobacteriia	Synechococcales	Cyanobiaceae	Synechococcus_C	abundant	Intermediate	FALSE	FALSE
asv111	Bacteria	Proteobacteria	Alphaproteobacteria	Rhodobacterales	Rhodobacteraceae	NA	abundant	Intermediate	FALSE	TRUE
asv112	Bacteria	Proteobacteria	Alphaproteobacteria	Parvibaculales	RS24	Micropelagos	rare	Intermediate	FALSE	TRUE
asv113	Bacteria	Bacteroidota	Bacteroidia	Flavobacteriales	Flavobacteriaceae	NA	abundant	Intermediate	FALSE	TRUE
asv114	Bacteria	Proteobacteria	Alphaproteobacteria	Pelagibacterales	Pelagibacteraceae	Pelagibacter	rare	Intermediate	FALSE	FALSE
asv115	Bacteria	Proteobacteria	Alphaproteobacteria	NA	NA	NA	abundant	Intermediate	FALSE	TRUE
asv116	Bacteria	Bacteroidota	Bacteroidia	Flavobacteriales	Cryomorphaceae	UBA10364	abundant	Intermediate	FALSE	TRUE
asv117	Bacteria	Proteobacteria	Alphaproteobacteria	Pelagibacterales	Pelagibacteraceae	Pelagibacter_A	rare	Broad	FALSE	FALSE
asv118	Bacteria	Proteobacteria	Gammaproteobacteria	Pseudomonadales	Moraxellaceae	Acinetobacter	abundant	CRT	TRUE	FALSE
asv119	Bacteria	Proteobacteria	Alphaproteobacteria	HIMB59	HIMB59	HIMB59	abundant	Intermediate	FALSE	FALSE
asv120	Bacteria	Proteobacteria	Alphaproteobacteria	Pelagibacterales	Pelagibacteraceae	Pelagibacter	abundant	Intermediate	FALSE	TRUE
asv121	Bacteria	Proteobacteria	Alphaproteobacteria	Pelagibacterales	AG-422-B15	AG-422-B15	rare	Intermediate	FALSE	FALSE
asv122	Bacteria	Actinobacteriota	Acidimicrobiia	NA	NA	NA	abundant	Intermediate	FALSE	TRUE
asv123	Bacteria	Cyanobacteria	Cyanobacteriia	Synechococcales	Cyanobiaceae	RCC307	abundant	Intermediate	FALSE	TRUE
asv125	Bacteria	Proteobacteria	Alphaproteobacteria	Pelagibacterales	Pelagibacteraceae	Pelagibacter	rare	Intermediate	FALSE	FALSE
asv126	Bacteria	NA	NA	NA	NA	NA	abundant	Intermediate	FALSE	TRUE
asv127	Bacteria	Bacteroidota	Bacteroidia	Flavobacteriales	Flavobacteriaceae	SCGC-AAA160-P02	abundant	Intermediate	FALSE	FALSE
asv128	Bacteria	Bacteroidota	Bacteroidia	Flavobacteriales	Flavobacteriaceae	Polaribacter	abundant	CRT	TRUE	TRUE
asv129	Bacteria	Actinobacteriota	Acidimicrobiia	TMED189	TMED189	TMED189	rare	Intermediate	FALSE	FALSE
asv130	Bacteria	Proteobacteria	Gammaproteobacteria	SAR86	D2472	D2472	abundant	Intermediate	FALSE	TRUE
asv131	Bacteria	Proteobacteria	Alphaproteobacteria	NA	NA	NA	rare	Intermediate	FALSE	TRUE
asv132	Bacteria	Cyanobacteria	Cyanobacteriia	Synechococcales	Cyanobiaceae	Synechococcus_C	abundant	Intermediate	FALSE	FALSE
asv133	Bacteria	Cyanobacteria	Cyanobacteriia	Synechococcales	Cyanobiaceae	Synechococcus_C	abundant	Intermediate	FALSE	TRUE
asv134	Bacteria	Proteobacteria	Alphaproteobacteria	Pelagibacterales	Pelagibacteraceae	Pelagibacter	rare	Intermediate	FALSE	FALSE
asv135	Bacteria	Bacteroidota	Bacteroidia	Flavobacteriales	Flavobacteriaceae	NA	rare	Intermediate	FALSE	TRUE
asv136	Bacteria	Bacteroidota	Bacteroidia	NA	NA	NA	abundant	Intermediate	FALSE	FALSE
asv137	Bacteria	Cyanobacteria	Cyanobacteriia	Synechococcales	Cyanobiaceae	Synechococcus_C	abundant	Intermediate	FALSE	FALSE
asv139	Bacteria	Proteobacteria	Alphaproteobacteria	Puniceispirillales	Puniceispirillaceae	NA	abundant	Intermediate	FALSE	TRUE
asv140	Bacteria	Proteobacteria	Alphaproteobacteria	Pelagibacterales	Pelagibacteraceae	NA	rare	Intermediate	FALSE	FALSE
asv141	Bacteria	Bacteroidota	Bacteroidia	Flavobacteriales	Flavobacteriaceae	NA	abundant	CRT	TRUE	FALSE
asv142	Bacteria	Proteobacteria	Alphaproteobacteria	Pelagibacterales	Pelagibacteraceae	HIMB114	abundant	Intermediate	FALSE	TRUE
asv143	Bacteria	Proteobacteria	Alphaproteobacteria	Pelagibacterales	Pelagibacteraceae	Pelagibacter	rare	Intermediate	FALSE	FALSE
asv144	Bacteria	Actinobacteriota	Acidimicrobiia	Microtrichales	NA	NA	abundant	Intermediate	FALSE	TRUE
asv145	Bacteria	Proteobacteria	Gammaproteobacteria	NA	NA	NA	abundant	Intermediate	FALSE	TRUE
asv146	Bacteria	Bacteroidota	Bacteroidia	Flavobacteriales	Flavobacteriaceae	NA	rare	Intermediate	FALSE	TRUE
asv147	Bacteria	Proteobacteria	Alphaproteobacteria	Puniceispirillales	AAA536-G10	AAA536-G10	abundant	Intermediate	FALSE	FALSE
asv148	Bacteria	Proteobacteria	Gammaproteobacteria	Pseudomonadales	Litoricolaceae	Litoricola	abundant	Intermediate	FALSE	TRUE
asv149	Bacteria	Proteobacteria	Alphaproteobacteria	Pelagibacterales	Pelagibacteraceae	Pelagibacter_A	rare	Intermediate	FALSE	FALSE
asv150	Bacteria	Proteobacteria	Alphaproteobacteria	Sphingomonadales	Sphingomonadaceae	Sphingobium	abundant	Intermediate	FALSE	FALSE
asv151	Bacteria	Bacteroidota	Bacteroidia	Flavobacteriales	Flavobacteriaceae	UBA7446	rare	Intermediate	FALSE	TRUE
asv152	Bacteria	Proteobacteria	Alphaproteobacteria	HIMB59	GCA-002718135	AG-337-I02	abundant	Intermediate	FALSE	TRUE
asv153	Bacteria	Proteobacteria	Gammaproteobacteria	SAR86	D2472	SAR86A	rare	Intermediate	FALSE	FALSE
asv154	Bacteria	Proteobacteria	Gammaproteobacteria	SAR86	D2472	D2472	rare	Intermediate	FALSE	FALSE
asv155	Bacteria	Verrucomicrobiota	Verrucomicrobiae	Opitutales	Puniceicoccaceae	WN38	abundant	Intermediate	FALSE	FALSE
asv156	Bacteria	Proteobacteria	Alphaproteobacteria	NA	NA	NA	rare	Intermediate	FALSE	TRUE
asv157	Bacteria	Proteobacteria	Gammaproteobacteria	SAR86	D2472	SAR86A	rare	Intermediate	FALSE	FALSE
asv158	Bacteria	Proteobacteria	Alphaproteobacteria	Rhodobacterales	Rhodobacteraceae	HIMB11	abundant	Intermediate	FALSE	TRUE
asv159	Bacteria	Proteobacteria	Alphaproteobacteria	Pelagibacterales	Pelagibacteraceae	Pelagibacter	abundant	Intermediate	FALSE	FALSE
asv160	Bacteria	Proteobacteria	Gammaproteobacteria	Pseudomonadales	Alcanivoracaceae	Alcanivorax	abundant	CRT	TRUE	FALSE
asv161	Bacteria	Actinobacteriota	Actinobacteria	Actinomycetales	Microbacteriaceae	Pontimonas	abundant	CRT	TRUE	TRUE
asv162	Bacteria	Proteobacteria	Gammaproteobacteria	UBA11654	UBA11654	UBA11654	abundant	Intermediate	FALSE	TRUE
asv163	Bacteria	Bacteroidota	Bacteroidia	Flavobacteriales	Flavobacteriaceae	MS024-2A	abundant	Intermediate	FALSE	TRUE
asv164	Bacteria	Proteobacteria	Alphaproteobacteria	Pelagibacterales	AG-422-B15	AG-422-B15	rare	Intermediate	FALSE	TRUE
asv165	Bacteria	Proteobacteria	Alphaproteobacteria	Pelagibacterales	Pelagibacteraceae	Pelagibacter	rare	Intermediate	FALSE	TRUE
asv166	Bacteria	Proteobacteria	Gammaproteobacteria	Pseudomonadales	Litoricolaceae	Litoricola	rare	Intermediate	FALSE	TRUE
asv167	Bacteria	Proteobacteria	Alphaproteobacteria	Parvibaculales	RS24	Micropelagos	abundant	Intermediate	FALSE	TRUE
asv168	Bacteria	Verrucomicrobiota	Verrucomicrobiae	Pedosphaerales	AAA164-E04	AAA164-E04	rare	Intermediate	FALSE	TRUE
asv169	Bacteria	Proteobacteria	Alphaproteobacteria	Pelagibacterales	Pelagibacteraceae	Pelagibacter	abundant	Intermediate	FALSE	TRUE
asv170	Bacteria	Proteobacteria	Gammaproteobacteria	Pseudomonadales	Porticoccaceae	HTCC2207	abundant	Intermediate	FALSE	FALSE
asv171	Bacteria	Bacteroidota	Bacteroidia	Flavobacteriales	Flavobacteriaceae	UBA7446	rare	Intermediate	FALSE	FALSE
asv172	Bacteria	Proteobacteria	Alphaproteobacteria	Pelagibacterales	Pelagibacteraceae	Pelagibacter	rare	Intermediate	FALSE	FALSE
asv173	Bacteria	Proteobacteria	Alphaproteobacteria	Pelagibacterales	Pelagibacteraceae	Pelagibacter	rare	Intermediate	FALSE	FALSE
asv175	Bacteria	Bacteroidota	Bacteroidia	Flavobacteriales	Flavobacteriaceae	NA	rare	Intermediate	FALSE	TRUE
asv176	Bacteria	Proteobacteria	Gammaproteobacteria	SAR86	D2472	SAR86A	rare	Intermediate	FALSE	FALSE
asv177	Bacteria	Campylobacterota	Campylobacteria	Campylobacterales	Arcobacteraceae	Aliarcobacter	abundant	Intermediate	FALSE	FALSE
asv179	Bacteria	Actinobacteriota	Acidimicrobiia	Microtrichales	MedAcidi-G1	MedAcidi-G2B	rare	Intermediate	FALSE	TRUE
asv180	Bacteria	Proteobacteria	Alphaproteobacteria	Pelagibacterales	Pelagibacteraceae	Pelagibacter	rare	Intermediate	FALSE	TRUE
asv181	Bacteria	Proteobacteria	Alphaproteobacteria	Pelagibacterales	Pelagibacteraceae	Pelagibacter	rare	Intermediate	FALSE	TRUE
asv182	Bacteria	Proteobacteria	Alphaproteobacteria	Pelagibacterales	Pelagibacteraceae	Pelagibacter	rare	Intermediate	FALSE	FALSE
asv183	Bacteria	Marinisomatota	Marinisomatia	Marinisomatales	Marinisomataceae	Marinisoma	abundant	Intermediate	FALSE	TRUE
asv184	Bacteria	Proteobacteria	Alphaproteobacteria	Rhodobacterales	Rhodobacteraceae	NA	abundant	Intermediate	FALSE	FALSE
asv185	Bacteria	Bacteroidota	Bacteroidia	Flavobacteriales	Crocinitomicaceae	UBA952	abundant	Intermediate	FALSE	FALSE
asv186	Bacteria	Proteobacteria	Gammaproteobacteria	SAR86	D2472	SAR86A	abundant	Intermediate	FALSE	TRUE
asv187	Bacteria	Cyanobacteria	Cyanobacteriia	Synechococcales	Cyanobiaceae	NA	abundant	Intermediate	FALSE	TRUE
asv188	Bacteria	Proteobacteria	Alphaproteobacteria	Rhodobacterales	Rhodobacteraceae	NA	abundant	CRT	TRUE	FALSE
asv189	Bacteria	Proteobacteria	Gammaproteobacteria	Pseudomonadales	Pseudohongiellaceae	OM182	abundant	Intermediate	FALSE	TRUE
asv190	Bacteria	Proteobacteria	NA	NA	NA	NA	rare	Intermediate	FALSE	FALSE
asv191	Bacteria	Chloroflexota	Dehalococcoidia	UBA1151	TMED-70	TMED-70	rare	Intermediate	FALSE	TRUE
asv192	Bacteria	Proteobacteria	Alphaproteobacteria	Sphingomonadales	Sphingomonadaceae	Sphingobium	rare	Intermediate	FALSE	FALSE
asv193	Bacteria	Proteobacteria	Alphaproteobacteria	Rhizobiales	TMED25	AG-430-B22	rare	Intermediate	FALSE	TRUE
asv194	Bacteria	Proteobacteria	Alphaproteobacteria	Pelagibacterales	Pelagibacteraceae	Pelagibacter	rare	Intermediate	FALSE	FALSE
asv195	Bacteria	Proteobacteria	Alphaproteobacteria	Pelagibacterales	Pelagibacteraceae	HIMB114	abundant	Intermediate	FALSE	TRUE
asv196	Bacteria	Proteobacteria	Alphaproteobacteria	Pelagibacterales	Pelagibacteraceae	Pelagibacter	rare	Intermediate	FALSE	TRUE
asv197	Bacteria	Proteobacteria	Alphaproteobacteria	Caulobacterales	Caulobacteraceae	Brevundimonas	abundant	Intermediate	FALSE	FALSE
asv198	Bacteria	Proteobacteria	Gammaproteobacteria	SAR86	D2472	NA	rare	Intermediate	FALSE	TRUE
asv199	Bacteria	Dadabacteria	UBA1144	UBA1144	UBA1144	GCA-002715585	rare	Intermediate	FALSE	TRUE
asv200	Bacteria	Actinobacteriota	Acidimicrobiia	Microtrichales	MedAcidi-G1	MedAcidi-G1	rare	Intermediate	FALSE	TRUE
asv201	Bacteria	Proteobacteria	Alphaproteobacteria	Pelagibacterales	Pelagibacteraceae	Pelagibacter	rare	Intermediate	FALSE	FALSE
asv202	Bacteria	SAR324	SAR324	SAR324	NAC60-12	JCVI-SCAAA005	rare	Intermediate	FALSE	TRUE
asv203	Bacteria	Bacteroidota	Bacteroidia	Flavobacteriales	Flavobacteriaceae	UBA7446	rare	Intermediate	FALSE	TRUE
asv204	Bacteria	SAR324	SAR324	SAR324	NAC60-12	UBA1014	rare	Intermediate	FALSE	TRUE
asv205	Bacteria	Verrucomicrobiota	Verrucomicrobiae	Verrucomicrobiales	Akkermansiaceae	Roseibacillus	rare	Intermediate	FALSE	TRUE
asv206	Bacteria	Proteobacteria	Alphaproteobacteria	Pelagibacterales	Pelagibacteraceae	Pelagibacter	rare	Intermediate	FALSE	TRUE
asv207	Bacteria	Proteobacteria	Gammaproteobacteria	Pseudomonadales	HTCC2089	GCA-2697205	abundant	Intermediate	FALSE	TRUE
asv208	Bacteria	Proteobacteria	Alphaproteobacteria	NA	NA	NA	rare	Intermediate	FALSE	FALSE
asv209	Bacteria	Proteobacteria	Alphaproteobacteria	Sphingomonadales	Sphingomonadaceae	NA	rare	Narrow	FALSE	FALSE
asv210	Bacteria	Bacteroidota	Bacteroidia	Flavobacteriales	NA	NA	abundant	Intermediate	FALSE	TRUE
asv211	Bacteria	Proteobacteria	Alphaproteobacteria	Rhodobacterales	Rhodobacteraceae	NA	rare	Intermediate	FALSE	TRUE
asv212	Bacteria	Proteobacteria	Alphaproteobacteria	Nisaeales	Nisaeaceae	UBA7326	abundant	CRT	TRUE	FALSE
asv213	Bacteria	Bacteroidota	Bacteroidia	Flavobacteriales	Flavobacteriaceae	NA	rare	Intermediate	FALSE	FALSE
asv214	Bacteria	Proteobacteria	Alphaproteobacteria	Caulobacterales	Hyphomonadaceae	Hyphomonas	abundant	CRT	TRUE	FALSE
asv215	Bacteria	Proteobacteria	Gammaproteobacteria	Pseudomonadales	Litoricolaceae	Litoricola	abundant	Intermediate	FALSE	TRUE
asv216	Bacteria	Bacteroidota	Bacteroidia	Flavobacteriales	Flavobacteriaceae	NA	rare	Intermediate	FALSE	TRUE
asv217	Bacteria	Proteobacteria	Alphaproteobacteria	Pelagibacterales	Pelagibacteraceae	Pelagibacter	rare	Intermediate	FALSE	FALSE
asv218	Bacteria	Bacteroidota	Bacteroidia	Flavobacteriales	Flavobacteriaceae	NA	rare	Intermediate	FALSE	TRUE
asv219	Bacteria	Cyanobacteria	Cyanobacteriia	Synechococcales	Cyanobiaceae	Prochlorococcus_A	abundant	Intermediate	FALSE	TRUE
asv220	Bacteria	Proteobacteria	Gammaproteobacteria	SAR86	SAR86	GCA-2707915	rare	Intermediate	FALSE	TRUE
asv221	Bacteria	Proteobacteria	Alphaproteobacteria	NA	NA	NA	rare	Intermediate	FALSE	TRUE
asv222	Bacteria	Proteobacteria	Gammaproteobacteria	SAR86	TMED112	TMED112	rare	Intermediate	FALSE	TRUE
asv223	Bacteria	Proteobacteria	Gammaproteobacteria	Pseudomonadales	Saccharospirillaceae	NA	abundant	Intermediate	FALSE	FALSE
asv224	Bacteria	Bacteroidota	Bacteroidia	Flavobacteriales	Flavobacteriaceae	MS024-2A	rare	Intermediate	FALSE	TRUE
asv225	Bacteria	Proteobacteria	Gammaproteobacteria	Enterobacterales	Enterobacteriaceae	Serratia	abundant	CRT	TRUE	FALSE
asv226	Bacteria	Proteobacteria	Gammaproteobacteria	Pseudomonadales	Halieaceae	Luminiphilus	rare	Intermediate	FALSE	FALSE
asv227	Bacteria	Proteobacteria	NA	NA	NA	NA	rare	Intermediate	FALSE	TRUE
asv228	Bacteria	Proteobacteria	Alphaproteobacteria	Pelagibacterales	Pelagibacteraceae	Pelagibacter_A	rare	Intermediate	FALSE	FALSE
asv230	Bacteria	Proteobacteria	Alphaproteobacteria	Pelagibacterales	Pelagibacteraceae	Pelagibacter	rare	Intermediate	FALSE	TRUE
asv231	Bacteria	Proteobacteria	Alphaproteobacteria	Pelagibacterales	Pelagibacteraceae	Pelagibacter	abundant	Intermediate	FALSE	TRUE
asv232	Bacteria	Proteobacteria	Alphaproteobacteria	HIMB59	HIMB59	HIMB59	rare	Broad	FALSE	FALSE
asv233	Bacteria	Bacteroidota	Bacteroidia	Flavobacteriales	Flavobacteriaceae	NA	abundant	Intermediate	FALSE	TRUE
asv234	Bacteria	Proteobacteria	Alphaproteobacteria	Puniceispirillales	Puniceispirillaceae	Puniceispirillum	rare	Intermediate	FALSE	TRUE
asv235	Bacteria	Marinisomatota	Marinisomatia	Marinisomatales	TCS55	TMED108	abundant	Intermediate	FALSE	TRUE
asv236	Bacteria	Proteobacteria	Gammaproteobacteria	NA	NA	NA	rare	Intermediate	FALSE	TRUE
asv237	Bacteria	Proteobacteria	Alphaproteobacteria	Rhodobacterales	Rhodobacteraceae	NA	abundant	Intermediate	FALSE	TRUE
asv238	Bacteria	Bacteroidota	Bacteroidia	NS11-12g	UBA9320	UBA9320	rare	Intermediate	FALSE	TRUE
asv239	Bacteria	Proteobacteria	Alphaproteobacteria	Rhodobacterales	Rhodobacteraceae	NA	rare	Intermediate	FALSE	TRUE
asv240	Bacteria	Proteobacteria	Gammaproteobacteria	NA	NA	NA	rare	Intermediate	FALSE	TRUE
asv241	Bacteria	Proteobacteria	Gammaproteobacteria	Enterobacterales	Enterobacteriaceae	Serratia	abundant	CRT	TRUE	FALSE
asv242	Bacteria	Proteobacteria	Gammaproteobacteria	SAR86	D2472	SAR86A	rare	Intermediate	FALSE	FALSE
asv243	Bacteria	Proteobacteria	Alphaproteobacteria	HIMB59	GCA-002718135	AG-337-I02	rare	Intermediate	FALSE	TRUE
asv244	Bacteria	Proteobacteria	Gammaproteobacteria	SAR86	D2472	SCGC-AAA076-P13	rare	Intermediate	FALSE	TRUE
asv245	Bacteria	Actinobacteriota	Acidimicrobiia	TMED189	TMED189	TMED189	rare	Intermediate	FALSE	FALSE
asv246	Bacteria	Bacteroidota	Bacteroidia	Flavobacteriales	Flavobacteriaceae	UBA7446	abundant	Intermediate	FALSE	FALSE
asv247	Bacteria	Proteobacteria	Gammaproteobacteria	Enterobacterales	Enterobacteriaceae	NA	abundant	CRT	TRUE	FALSE
asv248	Bacteria	Proteobacteria	Alphaproteobacteria	Nisaeales	Nisaeaceae	UBA7326	rare	Intermediate	FALSE	TRUE
asv249	Bacteria	Verrucomicrobiota	Verrucomicrobiae	Verrucomicrobiales	DEV007	SZUA-55	rare	Intermediate	FALSE	TRUE
asv250	Bacteria	Proteobacteria	Alphaproteobacteria	Pelagibacterales	Pelagibacteraceae	Pelagibacter_A	abundant	CRT	TRUE	FALSE
asv251	Bacteria	Proteobacteria	Gammaproteobacteria	SAR86	AG-339-G14	AG-339-G14	rare	Intermediate	FALSE	TRUE
asv252	Bacteria	Bacteroidota	Bacteroidia	Cytophagales	Marinoscillaceae	Marinoscillum	rare	Intermediate	FALSE	TRUE
asv253	Bacteria	Proteobacteria	Gammaproteobacteria	Pseudomonadales	Porticoccaceae	NA	abundant	Intermediate	FALSE	TRUE
asv254	Bacteria	Proteobacteria	Alphaproteobacteria	Pelagibacterales	Pelagibacteraceae	NA	rare	Intermediate	FALSE	TRUE
asv255	Bacteria	Actinobacteriota	Acidimicrobiia	Microtrichales	NA	NA	rare	Intermediate	FALSE	TRUE
asv256	Bacteria	Proteobacteria	Alphaproteobacteria	Pelagibacterales	Pelagibacteraceae	AAA240-E13	abundant	Intermediate	FALSE	TRUE
asv257	Bacteria	Proteobacteria	Alphaproteobacteria	Rhizobiales	TMED25	TMED25	rare	Intermediate	FALSE	TRUE
asv258	Bacteria	Proteobacteria	Gammaproteobacteria	SAR86	D2472	SAR86A	abundant	Intermediate	FALSE	TRUE
asv259	Bacteria	Bacteroidota	Bacteroidia	Flavobacteriales	Flavobacteriaceae	MED-G11	rare	Intermediate	FALSE	TRUE
asv260	Bacteria	Bacteroidota	Bacteroidia	NA	NA	NA	abundant	Intermediate	FALSE	TRUE
asv261	Bacteria	SAR324	SAR324	SAR324	NAC60-12	UBA1014	rare	Intermediate	FALSE	TRUE
asv262	Bacteria	Bacteroidota	Bacteroidia	Flavobacteriales	Crocinitomicaceae	UBA952	rare	Intermediate	FALSE	TRUE
asv264	Bacteria	Actinobacteriota	Acidimicrobiia	TMED189	TMED189	TMED189	rare	Intermediate	FALSE	TRUE
asv265	Bacteria	Proteobacteria	Gammaproteobacteria	Pseudomonadales	Porticoccaceae	HTCC2207	rare	Intermediate	FALSE	FALSE
asv266	Bacteria	Bacteroidota	Bacteroidia	Flavobacteriales	Flavobacteriaceae	NA	rare	Intermediate	FALSE	TRUE
asv267	Bacteria	Proteobacteria	Gammaproteobacteria	Enterobacterales	Alteromonadaceae	Pseudoalteromonas	abundant	Intermediate	FALSE	FALSE
asv269	Bacteria	Bacteroidota	Bacteroidia	Flavobacteriales	UBA7430	GCA-2692065	rare	Intermediate	FALSE	TRUE
asv270	Bacteria	Proteobacteria	Gammaproteobacteria	SAR86	D2472	SAR86A	abundant	Intermediate	FALSE	TRUE
asv271	Bacteria	Proteobacteria	Alphaproteobacteria	Pelagibacterales	Pelagibacteraceae	Pelagibacter_A	rare	Intermediate	FALSE	FALSE
asv272	Bacteria	Bacteroidota	Bacteroidia	Flavobacteriales	UA16	UBA974	rare	Intermediate	FALSE	FALSE
asv273	Bacteria	Proteobacteria	Alphaproteobacteria	Pelagibacterales	Pelagibacteraceae	NA	rare	Intermediate	FALSE	FALSE
asv274	Bacteria	Bacteroidota	Bacteroidia	NS11-12g	UBA9320	MED-G17	rare	Intermediate	FALSE	TRUE
asv277	Bacteria	Proteobacteria	Gammaproteobacteria	NA	NA	NA	rare	Intermediate	FALSE	TRUE
asv279	Bacteria	Planctomycetota	Planctomycetes	Pirellulales	Pirellulaceae	UBA721	abundant	Intermediate	FALSE	TRUE
asv280	Bacteria	Proteobacteria	Gammaproteobacteria	SAR86	SAR86	GCA-2707915	rare	Intermediate	FALSE	TRUE
asv281	Bacteria	Proteobacteria	Alphaproteobacteria	Pelagibacterales	Pelagibacteraceae	Pelagibacter	rare	Narrow	FALSE	FALSE
asv282	Bacteria	Marinisomatota	Marinisomatia	Marinisomatales	NA	NA	rare	Intermediate	FALSE	TRUE
asv283	Bacteria	Bacteroidota	Bacteroidia	Flavobacteriales	Flavobacteriaceae	NA	rare	Intermediate	FALSE	FALSE
asv284	Bacteria	Proteobacteria	Gammaproteobacteria	Burkholderiales	Burkholderiaceae	Delftia	abundant	CRT	TRUE	FALSE
asv285	Bacteria	Proteobacteria	Alphaproteobacteria	HIMB59	GCA-002718135	AG-337-I02	rare	Intermediate	FALSE	TRUE
asv286	Bacteria	Proteobacteria	Alphaproteobacteria	Rhodobacterales	Rhodobacteraceae	NA	rare	Intermediate	FALSE	TRUE
asv288	Bacteria	Proteobacteria	Alphaproteobacteria	HIMB59	HIMB59	HIMB59	rare	Narrow	FALSE	FALSE
asv289	Bacteria	Proteobacteria	Gammaproteobacteria	Enterobacterales	Enterobacteriaceae	Pantoea	abundant	CRT	TRUE	FALSE
asv290	Bacteria	Verrucomicrobiota	Verrucomicrobiae	Opitutales	Puniceicoccaceae	NA	abundant	CRT	TRUE	FALSE
asv291	Bacteria	Proteobacteria	Alphaproteobacteria	Puniceispirillales	Puniceispirillaceae	UBA8309	rare	Intermediate	FALSE	TRUE
asv292	Bacteria	Bacteroidota	Bacteroidia	Flavobacteriales	Flavobacteriaceae	UBA3537	abundant	Intermediate	FALSE	FALSE
asv293	Bacteria	Proteobacteria	Alphaproteobacteria	NA	NA	NA	abundant	Intermediate	FALSE	TRUE
asv294	Bacteria	Campylobacterota	Campylobacteria	Campylobacterales	Arcobacteraceae	Aliarcobacter	abundant	Intermediate	FALSE	FALSE
asv295	Bacteria	Proteobacteria	Alphaproteobacteria	Pelagibacterales	Pelagibacteraceae	Pelagibacter	abundant	Intermediate	FALSE	TRUE
asv296	Bacteria	Actinobacteriota	Actinobacteria	Actinomycetales	Microbacteriaceae	Pontimonas	abundant	CRT	TRUE	FALSE
asv297	Bacteria	Proteobacteria	Gammaproteobacteria	NA	NA	NA	rare	Intermediate	FALSE	TRUE
asv298	Bacteria	Chloroflexota	Dehalococcoidia	UBA1151	TMED-70	TMED-70	rare	Intermediate	FALSE	TRUE
asv299	Bacteria	Proteobacteria	Gammaproteobacteria	SAR86	D2472	SAR86A	rare	Intermediate	FALSE	TRUE
asv300	Bacteria	Proteobacteria	Gammaproteobacteria	Pseudomonadales	Pseudohongiellaceae	OM182	abundant	Intermediate	FALSE	FALSE
asv301	Bacteria	Proteobacteria	Alphaproteobacteria	Pelagibacterales	Pelagibacteraceae	Pelagibacter	rare	Intermediate	FALSE	FALSE
asv302	Bacteria	Verrucomicrobiota	Verrucomicrobiae	Opitutales	Opitutaceae	UBA5691	rare	Intermediate	FALSE	TRUE
asv303	Bacteria	Proteobacteria	Gammaproteobacteria	Pseudomonadales	Saccharospirillaceae	NA	abundant	CRT	TRUE	FALSE
asv304	Bacteria	Marinisomatota	Marinisomatia	Marinisomatales	Marinisomataceae	Marinisoma	rare	Intermediate	FALSE	TRUE
asv305	Bacteria	Proteobacteria	Gammaproteobacteria	SAR86	D2472	SAR86A	rare	Intermediate	FALSE	FALSE
asv306	Bacteria	Chloroflexota	Dehalococcoidia	SAR202	UBA826	UBA826	rare	Intermediate	FALSE	TRUE
asv307	Bacteria	Verrucomicrobiota	Verrucomicrobiae	Verrucomicrobiales	DEV007	EC70	rare	Intermediate	FALSE	TRUE
asv309	Bacteria	Proteobacteria	Alphaproteobacteria	HIMB59	GCA-002718135	AG-337-I02	rare	Intermediate	FALSE	TRUE
asv310	Bacteria	Proteobacteria	Gammaproteobacteria	Pseudomonadales	Halieaceae	Luminiphilus	rare	Intermediate	FALSE	TRUE
asv311	Bacteria	Proteobacteria	Alphaproteobacteria	Sphingomonadales	Sphingomonadaceae	NA	abundant	CRT	TRUE	FALSE
asv312	Bacteria	Chloroflexota	Dehalococcoidia	UBA1151	TMED-70	TMED-70	rare	Intermediate	FALSE	TRUE
asv313	Bacteria	Dadabacteria	UBA1144	UBA1144	UBA1144	TMED58	rare	Intermediate	FALSE	TRUE
asv314	Bacteria	Proteobacteria	Gammaproteobacteria	Burkholderiales	Methylophilaceae	BACL14	rare	Intermediate	FALSE	TRUE
asv315	Bacteria	Proteobacteria	Alphaproteobacteria	Pelagibacterales	Pelagibacteraceae	Pelagibacter_A	rare	Intermediate	FALSE	FALSE
asv316	Bacteria	Proteobacteria	Alphaproteobacteria	Rhizobiales	Rhizobiaceae	Aurantimonas	rare	Intermediate	FALSE	FALSE
asv317	Bacteria	Proteobacteria	Alphaproteobacteria	Puniceispirillales	Puniceispirillaceae	HIMB100	abundant	Intermediate	FALSE	FALSE
asv318	Bacteria	Proteobacteria	Gammaproteobacteria	SAR86	AG-339-G14	AG-339-G14	rare	Intermediate	FALSE	FALSE
asv319	Bacteria	Proteobacteria	Gammaproteobacteria	Burkholderiales	Burkholderiaceae	Limnobacter	abundant	Intermediate	FALSE	FALSE
asv320	Bacteria	Proteobacteria	Alphaproteobacteria	Puniceispirillales	Puniceispirillaceae	Puniceispirillum	rare	Narrow	FALSE	FALSE
asv321	Bacteria	Proteobacteria	Gammaproteobacteria	Pseudomonadales	Porticoccaceae	NA	rare	Intermediate	FALSE	FALSE
asv322	Bacteria	Proteobacteria	Gammaproteobacteria	Enterobacterales	Alteromonadaceae	Glaciecola	abundant	CRT	TRUE	FALSE
asv323	Bacteria	Proteobacteria	Alphaproteobacteria	HIMB59	HIMB59	HIMB59	rare	Narrow	FALSE	FALSE
asv324	Bacteria	Proteobacteria	Gammaproteobacteria	SAR86	D2472	SCGC-AAA076-P13	rare	Intermediate	FALSE	TRUE
asv325	Bacteria	Proteobacteria	Alphaproteobacteria	Rhizobiales	Beijerinckiaceae	Methylobacterium	abundant	Intermediate	FALSE	FALSE
asv326	Bacteria	Verrucomicrobiota	Verrucomicrobiae	Opitutales	Puniceicoccaceae	NA	abundant	Narrow	FALSE	FALSE
asv327	Bacteria	Bacteroidota	Bacteroidia	Flavobacteriales	Flavobacteriaceae	UBA7446	rare	Intermediate	FALSE	FALSE
asv328	Bacteria	Actinobacteriota	Actinobacteria	Nanopelagicales	S36-B12	S36-B12	rare	Intermediate	FALSE	FALSE
asv329	Bacteria	Proteobacteria	Alphaproteobacteria	Pelagibacterales	Pelagibacteraceae	Pelagibacter	rare	Intermediate	FALSE	TRUE
asv330	Bacteria	Proteobacteria	Alphaproteobacteria	Puniceispirillales	AAA536-G10	AAA536-G10	rare	Intermediate	FALSE	FALSE
asv331	Bacteria	Proteobacteria	Gammaproteobacteria	Pseudomonadales	HTCC2089	UBA4421	rare	Intermediate	FALSE	TRUE
asv332	Bacteria	Bacteroidota	Bacteroidia	Flavobacteriales	Flavobacteriaceae	Winogradskyella	rare	Intermediate	FALSE	FALSE
asv333	Bacteria	Proteobacteria	Alphaproteobacteria	Pelagibacterales	Pelagibacteraceae	HIMB114	rare	Intermediate	FALSE	TRUE
asv334	Bacteria	Proteobacteria	Alphaproteobacteria	Rhodobacterales	Rhodobacteraceae	NA	rare	Intermediate	FALSE	TRUE
asv335	Bacteria	Proteobacteria	Gammaproteobacteria	Pseudomonadales	Halieaceae	Luminiphilus	rare	Intermediate	FALSE	TRUE
asv336	Bacteria	Bacteroidota	Bacteroidia	Flavobacteriales	UA16	UBA974	rare	Intermediate	FALSE	TRUE
asv337	Bacteria	Proteobacteria	Alphaproteobacteria	HIMB59	GCA-002718135	AG-337-I02	rare	Intermediate	FALSE	TRUE
asv338	Bacteria	Proteobacteria	Alphaproteobacteria	Puniceispirillales	NA	NA	rare	Intermediate	FALSE	TRUE
asv339	Bacteria	Proteobacteria	Alphaproteobacteria	Pelagibacterales	Pelagibacteraceae	Pelagibacter	rare	Intermediate	FALSE	TRUE
asv340	Bacteria	Proteobacteria	Gammaproteobacteria	Pseudomonadales	Halieaceae	Luminiphilus	rare	Intermediate	FALSE	FALSE
asv341	Bacteria	Proteobacteria	Gammaproteobacteria	SAR86	D2472	SAR86A	rare	Intermediate	FALSE	TRUE
asv342	Bacteria	Bacteroidota	Bacteroidia	Flavobacteriales	Cryomorphaceae	TMED14	rare	Intermediate	FALSE	TRUE
asv343	Bacteria	Proteobacteria	Alphaproteobacteria	Pelagibacterales	Pelagibacteraceae	Pelagibacter	rare	Intermediate	FALSE	TRUE
asv344	Bacteria	Proteobacteria	Gammaproteobacteria	Pseudomonadales	Pseudohongiellaceae	OM182	rare	Intermediate	FALSE	TRUE
asv345	Bacteria	Proteobacteria	Gammaproteobacteria	Pseudomonadales	Nitrincolaceae	NA	abundant	CRT	TRUE	FALSE
asv346	Bacteria	Bacteroidota	Bacteroidia	Flavobacteriales	Flavobacteriaceae	UBA7446	rare	Intermediate	FALSE	FALSE
asv347	Bacteria	Proteobacteria	Gammaproteobacteria	SAR86	D2472	SAR86A	rare	Intermediate	FALSE	TRUE
asv348	Bacteria	Proteobacteria	Gammaproteobacteria	Pseudomonadales	Moraxellaceae	Psychrobacter	abundant	Intermediate	FALSE	FALSE
asv349	Bacteria	Proteobacteria	Alphaproteobacteria	NA	NA	NA	rare	Intermediate	FALSE	FALSE
asv350	Bacteria	Proteobacteria	Gammaproteobacteria	SAR86	D2472	D2472	rare	Intermediate	FALSE	TRUE
asv351	Bacteria	Verrucomicrobiota	Verrucomicrobiae	Opitutales	Puniceicoccaceae	WN38	abundant	CRT	TRUE	FALSE
asv352	Bacteria	Bacteroidota	Bacteroidia	Flavobacteriales	Flavobacteriaceae	NA	rare	Intermediate	FALSE	TRUE
asv353	Bacteria	Marinisomatota	Marinisomatia	Marinisomatales	Marinisomataceae	Marinisoma	rare	Intermediate	FALSE	TRUE
asv355	Bacteria	Proteobacteria	Gammaproteobacteria	Burkholderiales	SG8-40	UBA3031	rare	Intermediate	FALSE	TRUE
asv356	Bacteria	Actinobacteriota	NA	NA	NA	NA	rare	Intermediate	FALSE	TRUE
asv357	Bacteria	Bacteroidota	Bacteroidia	Flavobacteriales	UA16	NA	rare	Intermediate	FALSE	TRUE
asv358	Bacteria	Proteobacteria	Gammaproteobacteria	Pseudomonadales	Halieaceae	Luminiphilus	rare	Intermediate	FALSE	FALSE
asv359	Bacteria	Proteobacteria	Alphaproteobacteria	Rhodobacterales	Rhodobacteraceae	NA	rare	Intermediate	FALSE	TRUE
asv360	Bacteria	Proteobacteria	Gammaproteobacteria	SAR86	D2472	SCGC-AAA076-P13	abundant	Intermediate	FALSE	FALSE
asv361	Bacteria	Proteobacteria	Gammaproteobacteria	Enterobacterales	Vibrionaceae	Vibrio	rare	Intermediate	FALSE	FALSE
asv362	Bacteria	Proteobacteria	Gammaproteobacteria	Pseudomonadales	Litoricolaceae	Litoricola	rare	Intermediate	FALSE	TRUE
asv363	Bacteria	Proteobacteria	Gammaproteobacteria	Pseudomonadales	Porticoccaceae	HTCC2207	abundant	Intermediate	FALSE	FALSE
asv364	Bacteria	Proteobacteria	NA	NA	NA	NA	rare	Intermediate	FALSE	FALSE
asv365	Bacteria	Proteobacteria	Gammaproteobacteria	Pseudomonadales	Halieaceae	Luminiphilus	rare	Intermediate	FALSE	FALSE
asv366	Bacteria	Proteobacteria	Gammaproteobacteria	Burkholderiales	Burkholderiaceae	Alcaligenes	abundant	CRT	TRUE	FALSE
asv367	Bacteria	Proteobacteria	Gammaproteobacteria	SAR86	D2472	SAR86A	rare	Intermediate	FALSE	FALSE
asv368	Bacteria	Proteobacteria	Alphaproteobacteria	Pelagibacterales	Pelagibacteraceae	Pelagibacter	rare	Narrow	FALSE	FALSE
asv369	Bacteria	Proteobacteria	Gammaproteobacteria	SAR86	D2472	SAR86A	rare	Intermediate	FALSE	FALSE
asv370	Bacteria	Chloroflexota	Dehalococcoidia	SAR202	UBA826	AG-426-M11	rare	Intermediate	FALSE	TRUE
asv371	Bacteria	Bacteroidota	Bacteroidia	Flavobacteriales	UBA7430	GCA-2692065	rare	Intermediate	FALSE	TRUE
asv372	Bacteria	Proteobacteria	Alphaproteobacteria	NA	NA	NA	rare	Intermediate	FALSE	TRUE
asv373	Bacteria	Firmicutes	Bacilli	Bacillales	Bacillaceae_A	Bacillus_Y	abundant	CRT	TRUE	FALSE
asv374	Bacteria	Proteobacteria	Gammaproteobacteria	Burkholderiales	Burkholderiaceae	Alcaligenes	abundant	CRT	TRUE	FALSE
asv375	Bacteria	Proteobacteria	Gammaproteobacteria	Pseudomonadales	Porticoccaceae	HTCC2207	abundant	CRT	TRUE	FALSE
asv376	Bacteria	Proteobacteria	Alphaproteobacteria	Pelagibacterales	Pelagibacteraceae	HIMB114	rare	Intermediate	FALSE	FALSE
asv377	Bacteria	Proteobacteria	Alphaproteobacteria	NA	NA	NA	rare	Intermediate	FALSE	FALSE
asv378	Bacteria	Proteobacteria	Alphaproteobacteria	NA	NA	NA	rare	Intermediate	FALSE	TRUE
asv379	Bacteria	Proteobacteria	Gammaproteobacteria	Pseudomonadales	Moraxellaceae	Psychrobacter	rare	Intermediate	FALSE	FALSE
asv380	Bacteria	Proteobacteria	Gammaproteobacteria	Pseudomonadales	Pseudohongiellaceae	OM182	rare	Intermediate	FALSE	FALSE
asv381	Bacteria	Cyanobacteria	Cyanobacteriia	Synechococcales	Cyanobiaceae	Prochlorococcus_A	rare	Narrow	FALSE	FALSE
asv382	Bacteria	Proteobacteria	Alphaproteobacteria	Pelagibacterales	Pelagibacteraceae	Pelagibacter_A	rare	Intermediate	FALSE	FALSE
asv383	Bacteria	Proteobacteria	Alphaproteobacteria	Rhodobacterales	Rhodobacteraceae	Limimaricola	rare	Narrow	FALSE	FALSE
asv384	Bacteria	Chloroflexota	Dehalococcoidia	UBA1151	Bin127	GCA-002708145	rare	Intermediate	FALSE	TRUE
asv385	Bacteria	Bacteroidota	Bacteroidia	Flavobacteriales	Flavobacteriaceae	MAG-120531	rare	Intermediate	FALSE	FALSE
asv386	Bacteria	Bacteroidota	Bacteroidia	Flavobacteriales	Flavobacteriaceae	NA	rare	Intermediate	FALSE	FALSE
asv387	Bacteria	Bacteroidota	Bacteroidia	Flavobacteriales	Flavobacteriaceae	NA	rare	Intermediate	FALSE	TRUE
asv388	Bacteria	Proteobacteria	Gammaproteobacteria	SAR86	D2472	SCGC-AAA076-P13	rare	Intermediate	FALSE	TRUE
asv389	Bacteria	Bacteroidota	Bacteroidia	Flavobacteriales	Flavobacteriaceae	NA	rare	Narrow	FALSE	FALSE
asv390	Bacteria	Proteobacteria	Gammaproteobacteria	Pseudomonadales	Halieaceae	Luminiphilus	rare	Intermediate	FALSE	FALSE
asv391	Bacteria	Marinisomatota	Marinisomatia	Marinisomatales	Marinisomataceae	Marinisoma	rare	Intermediate	FALSE	TRUE
asv392	Bacteria	Proteobacteria	Alphaproteobacteria	NA	NA	NA	rare	Intermediate	FALSE	FALSE
asv394	Bacteria	Proteobacteria	Alphaproteobacteria	TMED26	TMED26	TMED26	rare	Intermediate	FALSE	TRUE
asv395	Bacteria	Proteobacteria	Gammaproteobacteria	Pseudomonadales	Halieaceae	Luminiphilus	rare	Intermediate	FALSE	FALSE
asv396	Bacteria	Proteobacteria	Gammaproteobacteria	SAR86	D2472	D2472	rare	Intermediate	FALSE	FALSE
asv397	Bacteria	Actinobacteriota	Acidimicrobiia	Microtrichales	Ilumatobacteraceae	Ilumatobacter_A	rare	Intermediate	FALSE	TRUE
asv398	Bacteria	Proteobacteria	Alphaproteobacteria	Pelagibacterales	Pelagibacteraceae	Pelagibacter	rare	Narrow	FALSE	FALSE
asv399	Bacteria	Proteobacteria	Gammaproteobacteria	Pseudomonadales	HTCC2089	UBA7451	rare	Intermediate	FALSE	TRUE
asv400	Bacteria	Proteobacteria	Alphaproteobacteria	Pelagibacterales	Pelagibacteraceae	Pelagibacter_A	rare	Intermediate	FALSE	FALSE
asv401	Bacteria	Bacteroidota	Bacteroidia	Flavobacteriales	Flavobacteriaceae	NA	rare	Intermediate	FALSE	FALSE
asv403	Bacteria	Proteobacteria	Gammaproteobacteria	Nevskiales	Nevskiaceae	NA	abundant	CRT	TRUE	FALSE
asv404	Bacteria	Proteobacteria	Gammaproteobacteria	Enterobacterales	Alteromonadaceae	Alteromonas	rare	Intermediate	FALSE	FALSE
asv405	Bacteria	Proteobacteria	Alphaproteobacteria	Parvibaculales	RS24	Micropelagos	rare	Intermediate	FALSE	FALSE
asv406	Bacteria	Bacteroidota	Bacteroidia	Flavobacteriales	Cryomorphaceae	TMED14	rare	Intermediate	FALSE	FALSE
asv407	Bacteria	Verrucomicrobiota	Verrucomicrobiae	Opitutales	NA	NA	rare	Intermediate	FALSE	TRUE
asv408	Bacteria	Proteobacteria	Alphaproteobacteria	NA	NA	NA	rare	Intermediate	FALSE	TRUE
asv409	Bacteria	Proteobacteria	Alphaproteobacteria	Rhodobacterales	Rhodobacteraceae	Amylibacter_A	abundant	CRT	TRUE	FALSE
asv410	Bacteria	Bacteroidota	Bacteroidia	NA	NA	NA	rare	Intermediate	FALSE	FALSE
asv411	Bacteria	Proteobacteria	Alphaproteobacteria	Rhodobacterales	Rhodobacteraceae	Lentibacter	abundant	Intermediate	FALSE	FALSE
asv412	Bacteria	Proteobacteria	Alphaproteobacteria	HIMB59	GCA-002718135	AG-337-I02	rare	Intermediate	FALSE	TRUE
asv413	Bacteria	Proteobacteria	Alphaproteobacteria	Pelagibacterales	Pelagibacteraceae	Pelagibacter_A	rare	Narrow	FALSE	FALSE
asv414	Bacteria	Proteobacteria	Alphaproteobacteria	Pelagibacterales	Pelagibacteraceae	Pelagibacter	rare	Intermediate	FALSE	FALSE
asv415	Bacteria	Proteobacteria	Gammaproteobacteria	Burkholderiales	Methylophilaceae	BACL14	rare	Intermediate	FALSE	FALSE
asv416	Bacteria	Proteobacteria	Gammaproteobacteria	Enterobacterales	Alteromonadaceae	Glaciecola	abundant	CRT	TRUE	FALSE
asv417	Bacteria	Proteobacteria	Gammaproteobacteria	Pseudomonadales	HTCC2089	GCA-2697205	rare	Intermediate	FALSE	TRUE
asv418	Bacteria	Proteobacteria	Alphaproteobacteria	Pelagibacterales	Pelagibacteraceae	Pelagibacter	rare	Narrow	FALSE	FALSE
asv419	Bacteria	Cyanobacteria	NA	NA	NA	NA	abundant	Intermediate	FALSE	FALSE
asv420	Bacteria	Proteobacteria	Gammaproteobacteria	NA	NA	NA	rare	Intermediate	FALSE	TRUE
asv421	Bacteria	Bacteroidota	Bacteroidia	Flavobacteriales	Flavobacteriaceae	NA	rare	Narrow	FALSE	FALSE
asv422	Bacteria	Proteobacteria	Alphaproteobacteria	HIMB59	GCA-002718135	AG-337-I02	rare	Intermediate	FALSE	TRUE
asv423	Bacteria	Proteobacteria	Alphaproteobacteria	NA	NA	NA	rare	Intermediate	FALSE	FALSE
asv424	Bacteria	Proteobacteria	Gammaproteobacteria	Pseudomonadales	Halieaceae	Luminiphilus	abundant	Intermediate	FALSE	TRUE
asv425	Bacteria	Proteobacteria	Alphaproteobacteria	Pelagibacterales	Pelagibacteraceae	Pelagibacter	rare	Intermediate	FALSE	TRUE
asv426	Bacteria	Bacteroidota	Bacteroidia	Flavobacteriales	Flavobacteriaceae	NA	rare	Narrow	FALSE	TRUE
asv427	Bacteria	NA	NA	NA	NA	NA	rare	Intermediate	FALSE	FALSE
asv428	Bacteria	Proteobacteria	Alphaproteobacteria	Pelagibacterales	Pelagibacteraceae	Pelagibacter_A	rare	Narrow	FALSE	FALSE
asv429	Bacteria	Marinisomatota	Marinisomatia	Marinisomatales	Marinisomataceae	Marinisoma	rare	Intermediate	FALSE	FALSE
asv430	Bacteria	Proteobacteria	Alphaproteobacteria	Pelagibacterales	Pelagibacteraceae	Pelagibacter_A	rare	Narrow	FALSE	FALSE
asv431	Bacteria	Proteobacteria	Gammaproteobacteria	Pseudomonadales	Pseudomonadaceae	Pseudomonas_E	abundant	CRT	TRUE	FALSE
asv432	Bacteria	Proteobacteria	Alphaproteobacteria	NA	NA	NA	rare	Intermediate	FALSE	TRUE
asv433	Bacteria	Bacteroidota	Bacteroidia	Flavobacteriales	UA16	UBA8752	rare	Intermediate	FALSE	TRUE
asv434	Bacteria	Proteobacteria	Alphaproteobacteria	Pelagibacterales	Pelagibacteraceae	Pelagibacter_A	rare	Narrow	FALSE	FALSE
asv435	Bacteria	Proteobacteria	Alphaproteobacteria	Pelagibacterales	Pelagibacteraceae	Pelagibacter_A	rare	Narrow	FALSE	FALSE
asv436	Bacteria	Proteobacteria	Alphaproteobacteria	HIMB59	GCA-002718135	AG-337-I02	rare	Intermediate	FALSE	TRUE
asv437	Bacteria	Bacteroidota	Bacteroidia	Flavobacteriales	Flavobacteriaceae	NA	rare	Intermediate	FALSE	FALSE
asv438	Bacteria	Firmicutes	Bacilli	Bacillales	Bacillaceae_A	Bacillus_AK	abundant	CRT	TRUE	FALSE
asv439	Bacteria	Proteobacteria	Alphaproteobacteria	Pelagibacterales	Pelagibacteraceae	Pelagibacter	rare	Intermediate	FALSE	TRUE
asv440	NA	NA	NA	NA	NA	NA	rare	Intermediate	FALSE	TRUE
asv441	Bacteria	Proteobacteria	Gammaproteobacteria	SAR86	AG-339-G14	AG-390-O18	rare	Intermediate	FALSE	TRUE
asv442	Bacteria	Bdellovibrionota	Bacteriovoracia	Bacteriovoracales	Bacteriovoracaceae	GCA-2713145	rare	Intermediate	FALSE	TRUE
asv443	Bacteria	Proteobacteria	Gammaproteobacteria	Enterobacterales	Alteromonadaceae	Idiomarina	abundant	CRT	TRUE	FALSE
asv444	Bacteria	Bacteroidota	Bacteroidia	Flavobacteriales	NA	NA	rare	Intermediate	FALSE	FALSE
asv445	Bacteria	Proteobacteria	Gammaproteobacteria	Pseudomonadales	Moraxellaceae	Psychrobacter	abundant	CRT	TRUE	FALSE
asv446	Bacteria	Marinisomatota	Marinisomatia	Marinisomatales	S15-B10	GCA-002707905	rare	Intermediate	FALSE	TRUE
asv447	Bacteria	Proteobacteria	Gammaproteobacteria	Pseudomonadales	Litoricolaceae	Litoricola	abundant	Intermediate	FALSE	TRUE
asv448	Bacteria	Actinobacteriota	NA	NA	NA	NA	rare	Intermediate	FALSE	TRUE
asv449	Bacteria	Proteobacteria	Alphaproteobacteria	Rhodobacterales	Rhodobacteraceae	NA	rare	Intermediate	FALSE	FALSE
asv451	Bacteria	Proteobacteria	Alphaproteobacteria	Pelagibacterales	AG-422-B15	AG-422-B15	rare	Narrow	FALSE	FALSE
asv452	Bacteria	Planctomycetota	Planctomycetes	Pirellulales	Pirellulaceae	Rubripirellula	rare	Intermediate	FALSE	TRUE
asv453	Bacteria	Proteobacteria	Gammaproteobacteria	Enterobacterales	Enterobacteriaceae	NA	rare	Narrow	FALSE	FALSE
asv454	Bacteria	Bacteroidota	Bacteroidia	Flavobacteriales	Flavobacteriaceae	NA	rare	Narrow	FALSE	FALSE
asv455	Bacteria	Bacteroidota	Bacteroidia	Flavobacteriales	UA16	NA	abundant	Intermediate	FALSE	FALSE
asv456	Bacteria	Actinobacteriota	Actinobacteria	Propionibacteriales	Nocardioidaceae	Nocardioides	abundant	Narrow	FALSE	FALSE
asv457	Bacteria	Proteobacteria	Gammaproteobacteria	Pseudomonadales	Moraxellaceae	Acinetobacter	rare	Intermediate	FALSE	FALSE
asv458	Bacteria	Bacteroidota	Bacteroidia	Flavobacteriales	UBA7430	GCA-2692065	rare	Intermediate	FALSE	FALSE
asv459	Bacteria	NA	NA	NA	NA	NA	rare	Narrow	FALSE	FALSE
asv461	Bacteria	Proteobacteria	Gammaproteobacteria	NA	NA	NA	rare	Intermediate	FALSE	TRUE
asv462	Bacteria	Proteobacteria	Alphaproteobacteria	Caulobacterales	Hyphomonadaceae	NA	rare	Intermediate	FALSE	FALSE
asv463	Bacteria	Proteobacteria	Alphaproteobacteria	Pelagibacterales	Pelagibacteraceae	Pelagibacter	rare	Narrow	FALSE	FALSE
asv464	Bacteria	Bacteroidota	Bacteroidia	Chitinophagales	Saprospiraceae	NA	rare	Intermediate	FALSE	TRUE
asv465	Bacteria	Verrucomicrobiota	Verrucomicrobiae	Opitutales	Puniceicoccaceae	NA	abundant	CRT	TRUE	FALSE
asv466	Bacteria	Proteobacteria	Gammaproteobacteria	Pseudomonadales	Porticoccaceae	HTCC2207	abundant	CRT	TRUE	FALSE
asv467	Bacteria	Proteobacteria	Gammaproteobacteria	Pseudomonadales	Porticoccaceae	HTCC2207	abundant	CRT	TRUE	FALSE
asv468	Bacteria	Bacteroidota	Bacteroidia	Flavobacteriales	UA16	NA	rare	Intermediate	FALSE	FALSE
asv469	Bacteria	Bacteroidota	Bacteroidia	Flavobacteriales	Flavobacteriaceae	NA	rare	Intermediate	FALSE	TRUE
asv470	Bacteria	Proteobacteria	Alphaproteobacteria	Rhizobiales	TMED25	MED-G09	rare	Narrow	FALSE	FALSE
asv472	Bacteria	Verrucomicrobiota	Verrucomicrobiae	Opitutales	Opitutaceae	UBA5691	rare	Intermediate	FALSE	FALSE
asv473	Bacteria	Proteobacteria	Gammaproteobacteria	Pseudomonadales	Halieaceae	Luminiphilus	rare	Intermediate	FALSE	FALSE
asv474	Bacteria	Proteobacteria	Gammaproteobacteria	SAR86	D2472	SAR86A	rare	Intermediate	FALSE	FALSE
asv476	Bacteria	Proteobacteria	Alphaproteobacteria	NA	NA	NA	rare	Intermediate	FALSE	FALSE
asv477	Bacteria	Proteobacteria	Alphaproteobacteria	Rhodobacterales	Rhodobacteraceae	NA	rare	Intermediate	FALSE	TRUE
asv478	Bacteria	Cyanobacteria	Cyanobacteriia	Synechococcales	Cyanobiaceae	NA	rare	Narrow	FALSE	FALSE
asv479	Bacteria	Proteobacteria	Gammaproteobacteria	Pseudomonadales	Porticoccaceae	HTCC2207	abundant	CRT	TRUE	FALSE
asv480	Bacteria	Proteobacteria	Alphaproteobacteria	Caulobacterales	Maricaulaceae	Hellea	rare	Intermediate	FALSE	FALSE
asv481	Bacteria	Proteobacteria	Gammaproteobacteria	Pseudomonadales	Pseudohongiellaceae	OM182	rare	Intermediate	FALSE	TRUE
asv482	Bacteria	Proteobacteria	Gammaproteobacteria	Pseudomonadales	HTCC2089	UBA4421	rare	Narrow	FALSE	FALSE
asv483	Bacteria	Proteobacteria	Gammaproteobacteria	Enterobacterales	Vibrionaceae	Vibrio	rare	Intermediate	FALSE	FALSE
asv484	Bacteria	Proteobacteria	Gammaproteobacteria	SAR86	D2472	SCGC-AAA076-P13	rare	Narrow	FALSE	FALSE
asv485	Bacteria	Proteobacteria	Alphaproteobacteria	Sphingomonadales	Sphingomonadaceae	NA	rare	Narrow	FALSE	FALSE
asv486	Bacteria	Bacteroidota	Bacteroidia	Flavobacteriales	Flavobacteriaceae	NA	rare	Intermediate	FALSE	TRUE
asv487	Bacteria	Proteobacteria	Gammaproteobacteria	Pseudomonadales	Saccharospirillaceae	Bermanella	abundant	Narrow	FALSE	FALSE
asv488	Bacteria	Proteobacteria	Alphaproteobacteria	Sphingomonadales	Sphingomonadaceae	Sphingomonas	rare	Narrow	FALSE	FALSE
asv489	Bacteria	Bacteroidota	Bacteroidia	Flavobacteriales	NA	NA	rare	Intermediate	FALSE	FALSE
asv490	Bacteria	Proteobacteria	Alphaproteobacteria	Pelagibacterales	Pelagibacteraceae	Pelagibacter_A	rare	Intermediate	FALSE	FALSE
asv491	Bacteria	Proteobacteria	Alphaproteobacteria	Puniceispirillales	Puniceispirillaceae	Puniceispirillum	rare	Narrow	FALSE	FALSE
asv492	Bacteria	Bacteroidota	Bacteroidia	Flavobacteriales	Cryomorphaceae	UBA10364	abundant	Narrow	FALSE	FALSE
asv493	Bacteria	Proteobacteria	Alphaproteobacteria	Pelagibacterales	Pelagibacteraceae	Pelagibacter_A	rare	Narrow	FALSE	FALSE
asv494	Bacteria	Proteobacteria	Alphaproteobacteria	Pelagibacterales	Pelagibacteraceae	Pelagibacter_A	rare	Intermediate	FALSE	FALSE
asv495	Bacteria	Proteobacteria	Alphaproteobacteria	Sphingomonadales	Sphingomonadaceae	Sphingobium	rare	Narrow	FALSE	FALSE
asv496	Bacteria	Bacteroidota	Bacteroidia	Flavobacteriales	NA	NA	rare	Intermediate	FALSE	FALSE
asv497	Bacteria	Proteobacteria	Alphaproteobacteria	Pelagibacterales	Pelagibacteraceae	NA	rare	Intermediate	FALSE	FALSE
asv498	Bacteria	Proteobacteria	Alphaproteobacteria	Pelagibacterales	Pelagibacteraceae	AAA240-E13	rare	Narrow	FALSE	FALSE
asv499	Bacteria	Proteobacteria	Alphaproteobacteria	NA	NA	NA	rare	Intermediate	FALSE	TRUE
asv500	Bacteria	Bacteroidota	Bacteroidia	NA	NA	NA	abundant	Narrow	FALSE	FALSE
asv501	Bacteria	Bacteroidota	Bacteroidia	Flavobacteriales	UA16	UA16	rare	Intermediate	FALSE	TRUE
asv502	Bacteria	Bacteroidota	Bacteroidia	Flavobacteriales	Flavobacteriaceae	MED-G11	rare	Intermediate	FALSE	FALSE
asv503	Bacteria	Proteobacteria	Gammaproteobacteria	Thiomicrospirales	Thioglobaceae	Thioglobus	rare	Narrow	FALSE	FALSE
asv504	Bacteria	Proteobacteria	Alphaproteobacteria	Pelagibacterales	Pelagibacteraceae	NA	rare	Intermediate	FALSE	TRUE
asv505	Bacteria	Bacteroidota	Bacteroidia	Flavobacteriales	Flavobacteriaceae	NA	rare	Intermediate	FALSE	FALSE
asv506	Bacteria	Bacteroidota	Bacteroidia	Flavobacteriales	UA16	UBA974	rare	Intermediate	FALSE	FALSE
asv507	Bacteria	Proteobacteria	Alphaproteobacteria	NA	NA	NA	rare	Intermediate	FALSE	TRUE
asv508	Bacteria	Proteobacteria	Gammaproteobacteria	Nevskiales	Nevskiaceae	Polycyclovorans	rare	Narrow	FALSE	FALSE
asv509	Bacteria	Proteobacteria	Alphaproteobacteria	Pelagibacterales	Pelagibacteraceae	Pelagibacter	rare	Narrow	FALSE	FALSE
asv510	Bacteria	Nitrospinota	Nitrospinia	Nitrospinales	Nitrospinaceae	LS-NOB	rare	Intermediate	FALSE	TRUE
asv511	Bacteria	Bacteroidota	Bacteroidia	Flavobacteriales	Flavobacteriaceae	MED-G11	rare	Intermediate	FALSE	FALSE
asv512	Bacteria	Proteobacteria	Alphaproteobacteria	Pelagibacterales	Pelagibacteraceae	Pelagibacter	rare	Narrow	FALSE	FALSE
asv513	Bacteria	Bacteroidota	Bacteroidia	Flavobacteriales	Flavobacteriaceae	NA	rare	Intermediate	FALSE	TRUE
asv515	Bacteria	Verrucomicrobiota	Verrucomicrobiae	Opitutales	Puniceicoccaceae	Coraliomargarita	rare	Narrow	FALSE	FALSE
asv516	Bacteria	Proteobacteria	Gammaproteobacteria	Enterobacterales	Enterobacteriaceae	Proteus	rare	Narrow	FALSE	FALSE
asv517	Bacteria	Planctomycetota	Phycisphaerae	Phycisphaerales	SM1A02	UBA8653	rare	Intermediate	FALSE	TRUE
asv518	Bacteria	Proteobacteria	Alphaproteobacteria	Sphingomonadales	Sphingomonadaceae	Sphingomonas	rare	Narrow	FALSE	FALSE
asv519	Bacteria	Proteobacteria	Gammaproteobacteria	Pseudomonadales	Moraxellaceae	Acinetobacter	rare	Narrow	FALSE	FALSE
asv520	Bacteria	Proteobacteria	Gammaproteobacteria	Burkholderiales	NA	NA	rare	Intermediate	FALSE	FALSE
asv521	Bacteria	Bacteroidota	Bacteroidia	Cytophagales	Cyclobacteriaceae	UBA4465	rare	Intermediate	FALSE	FALSE
asv522	Bacteria	Proteobacteria	Gammaproteobacteria	Pseudomonadales	Halieaceae	Luminiphilus	rare	Narrow	FALSE	TRUE
asv523	Bacteria	Proteobacteria	Gammaproteobacteria	SAR86	D2472	SAR86A	rare	Intermediate	FALSE	TRUE
asv524	Bacteria	Proteobacteria	Gammaproteobacteria	SAR86	D2472	SAR86A	rare	Narrow	FALSE	FALSE
asv525	Bacteria	Proteobacteria	Alphaproteobacteria	Pelagibacterales	Pelagibacteraceae	MED-G40	rare	Narrow	FALSE	FALSE
asv526	Bacteria	Proteobacteria	Alphaproteobacteria	Tistrellales	Tistrellaceae	Tistrella	rare	Narrow	FALSE	FALSE
asv527	Bacteria	Cyanobacteria	Cyanobacteriia	Synechococcales	Cyanobiaceae	Prochlorococcus_A	rare	Narrow	FALSE	FALSE
asv528	Bacteria	Proteobacteria	Alphaproteobacteria	Puniceispirillales	Puniceispirillaceae	HIMB100	rare	Narrow	FALSE	TRUE
asv529	Bacteria	Proteobacteria	Alphaproteobacteria	HIMB59	GCA-002718135	AG-337-I02	rare	Intermediate	FALSE	TRUE
asv530	Bacteria	Proteobacteria	Gammaproteobacteria	Burkholderiales	Burkholderiaceae	NA	rare	Intermediate	FALSE	TRUE
asv531	Bacteria	Proteobacteria	Alphaproteobacteria	Pelagibacterales	Pelagibacteraceae	Pelagibacter	rare	Narrow	FALSE	FALSE
asv532	Bacteria	Proteobacteria	Alphaproteobacteria	Puniceispirillales	AAA536-G10	TMED54	rare	Intermediate	FALSE	FALSE
asv533	Bacteria	NA	NA	NA	NA	NA	rare	Intermediate	FALSE	FALSE
asv534	Bacteria	Proteobacteria	Gammaproteobacteria	SAR86	D2472	SAR86A	rare	Intermediate	FALSE	FALSE
asv535	Bacteria	Proteobacteria	Alphaproteobacteria	Pelagibacterales	Pelagibacteraceae	Pelagibacter	rare	Narrow	FALSE	FALSE
asv536	Bacteria	Proteobacteria	Gammaproteobacteria	Pseudomonadales	Porticoccaceae	HTCC2207	rare	Narrow	FALSE	FALSE
asv538	Bacteria	Proteobacteria	Alphaproteobacteria	Pelagibacterales	Pelagibacteraceae	Pelagibacter	rare	Intermediate	FALSE	TRUE
asv540	Bacteria	Verrucomicrobiota	Verrucomicrobiae	Opitutales	Opitutaceae	UBA5691	abundant	CRT	TRUE	TRUE
asv541	Bacteria	Verrucomicrobiota	Verrucomicrobiae	Opitutales	Puniceicoccaceae	Coraliomargarita	rare	Narrow	FALSE	FALSE
asv542	Bacteria	Proteobacteria	Gammaproteobacteria	SAR86	D2472	SAR86A	rare	Narrow	FALSE	FALSE
asv543	Bacteria	Proteobacteria	Gammaproteobacteria	Pseudomonadales	Alcanivoracaceae	Alcanivorax	abundant	CRT	TRUE	FALSE
asv544	Bacteria	NA	NA	NA	NA	NA	abundant	CRT	TRUE	FALSE
asv545	Bacteria	Proteobacteria	Alphaproteobacteria	Pelagibacterales	Pelagibacteraceae	Pelagibacter	rare	Narrow	FALSE	FALSE
asv546	Bacteria	Bacteroidota	Bacteroidia	Flavobacteriales	UA16	NA	rare	Intermediate	FALSE	TRUE
asv547	Bacteria	Verrucomicrobiota	Kiritimatiellae	Kiritimatiellales	UBA1859	SZUA-127	rare	Intermediate	FALSE	TRUE
asv548	Bacteria	Proteobacteria	Gammaproteobacteria	Pseudomonadales	Porticoccaceae	HTCC2207	abundant	CRT	TRUE	FALSE
asv549	Bacteria	Bacteroidota	Bacteroidia	Flavobacteriales	Flavobacteriaceae	NA	abundant	CRT	TRUE	FALSE
asv551	Bacteria	Bacteroidota	Rhodothermia	Balneolales	Balneolaceae	NA	rare	Narrow	FALSE	FALSE
asv552	Bacteria	Proteobacteria	Gammaproteobacteria	Enterobacterales	Enterobacteriaceae	Serratia	rare	Narrow	FALSE	FALSE
asv553	Bacteria	Proteobacteria	Alphaproteobacteria	Caulobacterales	Caulobacteraceae	Brevundimonas	rare	Narrow	FALSE	FALSE
asv554	Bacteria	Bacteroidota	Bacteroidia	Chitinophagales	Chitinophagaceae	UBA1931	rare	Narrow	FALSE	FALSE
asv555	Bacteria	Proteobacteria	Alphaproteobacteria	Pelagibacterales	Pelagibacteraceae	Pelagibacter	rare	Intermediate	FALSE	FALSE
asv556	Bacteria	Bacteroidota	Bacteroidia	Flavobacteriales	Flavobacteriaceae	NA	rare	Intermediate	FALSE	FALSE
asv557	Bacteria	Bacteroidota	Bacteroidia	Flavobacteriales	UA16	UA16	rare	Intermediate	FALSE	TRUE
asv558	Bacteria	Proteobacteria	Gammaproteobacteria	Pseudomonadales	Moraxellaceae	Acinetobacter	rare	Intermediate	FALSE	FALSE
asv559	Bacteria	Verrucomicrobiota	Verrucomicrobiae	NA	NA	NA	rare	Narrow	FALSE	FALSE
asv560	Bacteria	NA	NA	NA	NA	NA	rare	Narrow	FALSE	TRUE
asv561	Bacteria	Proteobacteria	Gammaproteobacteria	Pseudomonadales	Porticoccaceae	HTCC2207	rare	Narrow	FALSE	FALSE
asv562	Bacteria	Proteobacteria	Gammaproteobacteria	SAR86	D2472	SAR86A	rare	Intermediate	FALSE	TRUE
asv563	Bacteria	Proteobacteria	Alphaproteobacteria	Puniceispirillales	Puniceispirillaceae	Puniceispirillum	rare	Narrow	FALSE	FALSE
asv564	Bacteria	Proteobacteria	Alphaproteobacteria	Parvibaculales	RS24	Micropelagos	rare	Intermediate	FALSE	FALSE
asv565	Bacteria	Cyanobacteria	Cyanobacteriia	Cyanobacteriales	Rubidibacteraceae	Halothece	abundant	CRT	TRUE	FALSE
asv566	Bacteria	Proteobacteria	Gammaproteobacteria	SAR86	D2472	SCGC-AAA076-P13	rare	Narrow	FALSE	FALSE
asv567	Bacteria	Proteobacteria	Gammaproteobacteria	Pseudomonadales	Porticoccaceae	HTCC2207	rare	Intermediate	FALSE	FALSE
asv568	Bacteria	Proteobacteria	Gammaproteobacteria	Pseudomonadales	Halieaceae	Luminiphilus	rare	Intermediate	FALSE	FALSE
asv569	Bacteria	Proteobacteria	Alphaproteobacteria	Puniceispirillales	Puniceispirillaceae	NA	rare	Narrow	FALSE	FALSE
asv570	Bacteria	Proteobacteria	Gammaproteobacteria	Enterobacterales	Alteromonadaceae	Idiomarina	abundant	CRT	TRUE	FALSE
asv571	Bacteria	Bacteroidota	Bacteroidia	NA	NA	NA	rare	Narrow	FALSE	FALSE
asv572	Bacteria	Verrucomicrobiota	Verrucomicrobiae	Opitutales	Puniceicoccaceae	WN38	rare	Intermediate	FALSE	TRUE
asv573	Bacteria	Proteobacteria	Alphaproteobacteria	Sphingomonadales	Sphingomonadaceae	Erythrobacter_A	rare	Narrow	FALSE	FALSE
asv574	Bacteria	Proteobacteria	Alphaproteobacteria	Rhodobacterales	Rhodobacteraceae	Thalassobacter	rare	Narrow	FALSE	FALSE
asv575	Bacteria	Bacteroidota	Bacteroidia	Flavobacteriales	Flavobacteriaceae	Polaribacter	rare	Intermediate	FALSE	TRUE
asv576	Bacteria	Proteobacteria	Gammaproteobacteria	Enterobacterales	Enterobacteriaceae	Serratia	rare	Narrow	FALSE	FALSE
asv577	Bacteria	NA	NA	NA	NA	NA	rare	Intermediate	FALSE	FALSE
asv578	Bacteria	Bacteroidota	Bacteroidia	Flavobacteriales	UA16	NA	rare	Narrow	FALSE	FALSE
asv579	Bacteria	Bacteroidota	Bacteroidia	Flavobacteriales	Flavobacteriaceae	NA	rare	Narrow	FALSE	FALSE
asv581	Bacteria	Firmicutes	Bacilli	Bacillales	Bacillaceae_A	Bacillus_Y	abundant	CRT	TRUE	FALSE
asv582	Bacteria	Proteobacteria	Alphaproteobacteria	Pelagibacterales	Pelagibacteraceae	Pelagibacter	rare	Narrow	FALSE	FALSE
asv583	Bacteria	Bacteroidota	Bacteroidia	Flavobacteriales	Flavobacteriaceae	UBA7446	rare	Narrow	FALSE	FALSE
asv584	Bacteria	Bacteroidota	Bacteroidia	NA	NA	NA	rare	Intermediate	FALSE	FALSE
asv585	Bacteria	Proteobacteria	NA	NA	NA	NA	rare	Intermediate	FALSE	FALSE
asv587	Bacteria	Verrucomicrobiota	Verrucomicrobiae	Opitutales	Puniceicoccaceae	WN38	rare	Intermediate	FALSE	FALSE
asv589	Bacteria	Proteobacteria	Alphaproteobacteria	Rhodospirillales_A	UBA2165	TMED23	rare	Intermediate	FALSE	TRUE
asv590	Bacteria	Bacteroidota	Bacteroidia	Flavobacteriales	Flavobacteriaceae	NA	rare	Narrow	FALSE	FALSE
asv591	Bacteria	Proteobacteria	Gammaproteobacteria	SAR86	D2472	SAR86A	rare	Narrow	FALSE	FALSE
asv592	Bacteria	Proteobacteria	Gammaproteobacteria	Pseudomonadales	HTCC2089	NA	rare	Intermediate	FALSE	TRUE
asv595	Bacteria	Proteobacteria	Gammaproteobacteria	Enterobacterales	Enterobacteriaceae	NA	abundant	CRT	TRUE	FALSE
asv596	Bacteria	Proteobacteria	Alphaproteobacteria	Pelagibacterales	Pelagibacteraceae	Pelagibacter	rare	Narrow	FALSE	FALSE
asv597	Bacteria	Proteobacteria	Alphaproteobacteria	HIMB59	GCA-002718135	AG-337-I02	rare	Intermediate	FALSE	TRUE
asv598	Bacteria	Proteobacteria	Alphaproteobacteria	Rhodobacterales	Rhodobacteraceae	NA	rare	Narrow	FALSE	FALSE
asv599	Bacteria	Proteobacteria	Alphaproteobacteria	Pelagibacterales	Pelagibacteraceae	Pelagibacter_A	rare	Intermediate	FALSE	FALSE
asv600	Bacteria	Proteobacteria	Alphaproteobacteria	Rhodospirillales_A	Thalassospiraceae	Thalassospira	abundant	CRT	TRUE	FALSE
asv601	Bacteria	Proteobacteria	Alphaproteobacteria	NA	NA	NA	rare	Intermediate	FALSE	FALSE
asv602	Bacteria	NA	NA	NA	NA	NA	rare	Intermediate	FALSE	TRUE
asv603	Bacteria	Proteobacteria	Gammaproteobacteria	SAR86	D2472	SAR86A	rare	Intermediate	FALSE	FALSE
asv604	Bacteria	Proteobacteria	Alphaproteobacteria	Sphingomonadales	Sphingomonadaceae	Novosphingobium	rare	Narrow	FALSE	FALSE
asv605	Bacteria	Proteobacteria	Alphaproteobacteria	Rhizobiales	Rhizobiaceae	Fulvimarina	rare	Narrow	FALSE	FALSE
asv606	Bacteria	Proteobacteria	Gammaproteobacteria	Pseudomonadales	Halieaceae	Luminiphilus	rare	Narrow	FALSE	FALSE
asv607	Bacteria	Bacteroidota	Bacteroidia	Flavobacteriales	Flavobacteriaceae	MED-G11	rare	Intermediate	FALSE	FALSE
asv608	Bacteria	Proteobacteria	Alphaproteobacteria	NA	NA	NA	rare	Intermediate	FALSE	FALSE
asv609	Bacteria	Verrucomicrobiota	Verrucomicrobiae	Verrucomicrobiales	Akkermansiaceae	NA	rare	Intermediate	FALSE	FALSE
asv610	Bacteria	Bacteroidota	Bacteroidia	Flavobacteriales	Flavobacteriaceae	NA	rare	Intermediate	FALSE	FALSE
asv611	Bacteria	Bacteroidota	Bacteroidia	Flavobacteriales	Flavobacteriaceae	MED-G11	rare	Intermediate	FALSE	FALSE
asv612	Bacteria	Proteobacteria	Alphaproteobacteria	NA	NA	NA	rare	Narrow	FALSE	FALSE
asv613	Bacteria	Bacteroidota	Bacteroidia	Flavobacteriales	NA	NA	rare	Intermediate	FALSE	TRUE
asv614	Bacteria	Proteobacteria	Gammaproteobacteria	Pseudomonadales	Alcanivoracaceae	Alcanivorax	abundant	CRT	TRUE	FALSE
asv615	Bacteria	Proteobacteria	Alphaproteobacteria	Pelagibacterales	AG-422-B15	AG-422-B15	rare	Intermediate	FALSE	FALSE
asv616	Bacteria	Actinobacteriota	Actinobacteria	Mycobacteriales	Geodermatophilaceae	Blastococcus	abundant	CRT	TRUE	FALSE
asv617	Bacteria	Proteobacteria	Alphaproteobacteria	Caulobacterales	Hyphomonadaceae	Hyphomonas	rare	Narrow	FALSE	FALSE
asv618	Bacteria	Proteobacteria	Gammaproteobacteria	Pseudomonadales	HTCC2089	GCA-002727775	rare	Intermediate	FALSE	TRUE
asv619	Bacteria	Bacteroidota	Bacteroidia	Chitinophagales	Saprospiraceae	NA	rare	Intermediate	FALSE	FALSE
asv620	Bacteria	Proteobacteria	Alphaproteobacteria	Rhodobacterales	Rhodobacteraceae	Sulfitobacter	rare	Narrow	FALSE	FALSE
asv621	Bacteria	Proteobacteria	Alphaproteobacteria	Rhodobacterales	Rhodobacteraceae	NA	rare	Narrow	FALSE	FALSE
asv622	Bacteria	Proteobacteria	Gammaproteobacteria	Pseudomonadales	Porticoccaceae	HTCC2207	rare	Narrow	FALSE	FALSE
asv623	Bacteria	Bacteroidota	Bacteroidia	Flavobacteriales	Flavobacteriaceae	NA	rare	Narrow	FALSE	FALSE
asv624	Bacteria	Proteobacteria	Alphaproteobacteria	Pelagibacterales	Pelagibacteraceae	NA	rare	Narrow	FALSE	FALSE
asv625	Bacteria	Proteobacteria	Alphaproteobacteria	Rhizobiales	Rhizobiaceae	Fulvimarina	rare	Narrow	FALSE	FALSE
asv626	Bacteria	Bacteroidota	Bacteroidia	Flavobacteriales	Crocinitomicaceae	NA	rare	Intermediate	FALSE	FALSE
asv627	Bacteria	Proteobacteria	Alphaproteobacteria	NA	NA	NA	abundant	CRT	TRUE	FALSE
asv628	Bacteria	Bacteroidota	Bacteroidia	Flavobacteriales	Flavobacteriaceae	NA	rare	Intermediate	FALSE	TRUE
asv629	Bacteria	Proteobacteria	Gammaproteobacteria	Enterobacterales	Enterobacteriaceae	Pantoea	rare	Narrow	FALSE	FALSE
asv630	Bacteria	Bacteroidota	Bacteroidia	NA	NA	NA	rare	Intermediate	FALSE	TRUE
asv631	Bacteria	Bacteroidota	Bacteroidia	Flavobacteriales	Flavobacteriaceae	NA	rare	Intermediate	FALSE	FALSE
asv632	Bacteria	Proteobacteria	Alphaproteobacteria	Pelagibacterales	Pelagibacteraceae	Pelagibacter_A	rare	Intermediate	FALSE	FALSE
asv633	Bacteria	Bacteroidota	Bacteroidia	Flavobacteriales	Flavobacteriaceae	Polaribacter	abundant	CRT	TRUE	FALSE
asv634	Bacteria	Proteobacteria	Alphaproteobacteria	Pelagibacterales	Pelagibacteraceae	AAA240-E13	abundant	Narrow	FALSE	FALSE
asv635	Bacteria	Proteobacteria	Gammaproteobacteria	Pseudomonadales	Alcanivoracaceae	Alcanivorax	rare	Narrow	FALSE	FALSE
asv636	Bacteria	Bacteroidota	Bacteroidia	Flavobacteriales	Flavobacteriaceae	UBA7446	rare	Intermediate	FALSE	FALSE
asv637	Bacteria	Proteobacteria	Gammaproteobacteria	Enterobacterales	Enterobacteriaceae	Serratia	abundant	CRT	TRUE	FALSE
asv638	Bacteria	Proteobacteria	Gammaproteobacteria	Enterobacterales	Alteromonadaceae	Idiomarina	abundant	Narrow	FALSE	FALSE
asv639	Bacteria	Bacteroidota	Bacteroidia	Flavobacteriales	Flavobacteriaceae	NA	rare	Intermediate	FALSE	FALSE
asv640	Bacteria	Proteobacteria	Alphaproteobacteria	Pelagibacterales	Pelagibacteraceae	Pelagibacter	rare	Narrow	FALSE	FALSE
asv641	Bacteria	Proteobacteria	Gammaproteobacteria	SAR86	D2472	D2472	rare	Narrow	FALSE	FALSE
asv642	Bacteria	Proteobacteria	Gammaproteobacteria	SAR86	D2472	D2472	rare	Narrow	FALSE	FALSE
asv643	Bacteria	Bacteroidota	Bacteroidia	Flavobacteriales	Flavobacteriaceae	NA	rare	Intermediate	FALSE	FALSE
asv645	Bacteria	Bacteroidota	Bacteroidia	Flavobacteriales	UA16	UBA974	rare	Narrow	FALSE	FALSE
asv646	Bacteria	Verrucomicrobiota	Verrucomicrobiae	Verrucomicrobiales	DEV007	SZUA-55	rare	Narrow	FALSE	FALSE
asv647	Bacteria	Proteobacteria	Alphaproteobacteria	Sphingomonadales	Sphingomonadaceae	Blastomonas	rare	Narrow	FALSE	FALSE
asv648	Bacteria	Proteobacteria	Alphaproteobacteria	Pelagibacterales	Pelagibacteraceae	Pelagibacter_A	rare	Intermediate	FALSE	FALSE
asv649	Bacteria	Proteobacteria	Alphaproteobacteria	HIMB59	GCA-002718135	AG-337-I02	rare	Narrow	FALSE	FALSE
asv650	Bacteria	Planctomycetota	Planctomycetes	Pirellulales	Pirellulaceae	Mariniblastus	rare	Intermediate	FALSE	TRUE
asv651	Bacteria	Proteobacteria	Gammaproteobacteria	Enterobacterales	Enterobacteriaceae	NA	abundant	CRT	TRUE	FALSE
asv652	Bacteria	Planctomycetota	Planctomycetes	Pirellulales	Pirellulaceae	Mariniblastus	rare	Intermediate	FALSE	FALSE
asv653	Bacteria	Verrucomicrobiota	Verrucomicrobiae	Verrucomicrobiales	DEV007	SZUA-55	rare	Narrow	FALSE	FALSE
asv654	Bacteria	Proteobacteria	Gammaproteobacteria	Enterobacterales	Enterobacteriaceae	NA	abundant	CRT	TRUE	FALSE
asv656	Bacteria	Proteobacteria	Gammaproteobacteria	SAR86	D2472	SAR86A	rare	Intermediate	FALSE	FALSE
asv657	Bacteria	Proteobacteria	Alphaproteobacteria	Rhodobacterales	Rhodobacteraceae	Yoonia	rare	Narrow	FALSE	FALSE
asv658	Bacteria	Bacteroidota	Bacteroidia	Chitinophagales	Saprospiraceae	NA	rare	Narrow	FALSE	FALSE
asv659	Bacteria	Proteobacteria	Alphaproteobacteria	Sphingomonadales	Sphingomonadaceae	Sphingobium	rare	Narrow	FALSE	FALSE
asv660	Bacteria	Proteobacteria	Gammaproteobacteria	Pseudomonadales	NA	NA	rare	Narrow	FALSE	FALSE
asv661	Bacteria	Proteobacteria	Gammaproteobacteria	Pseudomonadales	Halieaceae	Luminiphilus	rare	Intermediate	FALSE	FALSE
asv662	Bacteria	Proteobacteria	Alphaproteobacteria	Pelagibacterales	Pelagibacteraceae	Pelagibacter	rare	Narrow	FALSE	FALSE
asv663	Bacteria	Proteobacteria	Alphaproteobacteria	Pelagibacterales	Pelagibacteraceae	Pelagibacter_A	rare	Narrow	FALSE	FALSE
asv664	Bacteria	NA	NA	NA	NA	NA	rare	Narrow	FALSE	FALSE
asv665	Bacteria	Proteobacteria	Gammaproteobacteria	Pseudomonadales	HTCC2089	UBA4421	rare	Intermediate	FALSE	FALSE
asv666	Bacteria	Marinisomatota	Marinisomatia	Marinisomatales	TCS55	TMED108	rare	Intermediate	FALSE	TRUE
asv667	Bacteria	Cyanobacteria	NA	NA	NA	NA	rare	Intermediate	FALSE	FALSE
asv668	Bacteria	Proteobacteria	Gammaproteobacteria	Pseudomonadales	Litoricolaceae	Litoricola	rare	Intermediate	FALSE	FALSE
asv669	Bacteria	Proteobacteria	Alphaproteobacteria	Pelagibacterales	Pelagibacteraceae	NA	abundant	CRT	TRUE	FALSE
asv671	Bacteria	Proteobacteria	Gammaproteobacteria	Pseudomonadales	Saccharospirillaceae	Bermanella	abundant	CRT	TRUE	FALSE
asv672	Bacteria	Proteobacteria	Gammaproteobacteria	Pseudomonadales	Halieaceae	Luminiphilus	rare	Narrow	FALSE	FALSE
asv673	Bacteria	Proteobacteria	Gammaproteobacteria	Pseudomonadales	Porticoccaceae	HTCC2207	rare	Narrow	FALSE	FALSE
asv674	Bacteria	Proteobacteria	Gammaproteobacteria	Pseudomonadales	Oleiphilaceae	Halomonas_D	rare	Narrow	FALSE	FALSE
asv675	Bacteria	Bacteroidota	Bacteroidia	Flavobacteriales	Flavobacteriaceae	NA	rare	Narrow	FALSE	FALSE
asv676	Bacteria	Proteobacteria	Gammaproteobacteria	Pseudomonadales	NA	NA	rare	Intermediate	FALSE	FALSE
asv677	Bacteria	Proteobacteria	Alphaproteobacteria	Pelagibacterales	Pelagibacteraceae	MED-G40	rare	Intermediate	FALSE	FALSE
asv678	Bacteria	Proteobacteria	Gammaproteobacteria	Pseudomonadales	Pseudohongiellaceae	OM182	abundant	Narrow	FALSE	FALSE
asv679	Bacteria	Proteobacteria	Alphaproteobacteria	Pelagibacterales	Pelagibacteraceae	Pelagibacter_A	rare	Intermediate	FALSE	FALSE
asv680	Bacteria	Proteobacteria	NA	NA	NA	NA	rare	Narrow	FALSE	FALSE
asv681	Bacteria	Proteobacteria	Alphaproteobacteria	Puniceispirillales	AAA536-G10	TMED54	rare	Intermediate	FALSE	FALSE
asv682	Bacteria	NA	NA	NA	NA	NA	rare	Intermediate	FALSE	FALSE
asv683	Bacteria	Proteobacteria	Alphaproteobacteria	Rhodobacterales	Rhodobacteraceae	NA	rare	Narrow	FALSE	FALSE
asv684	Bacteria	SAR324	SAR324	SAR324	NAC60-12	UBA1014	rare	Narrow	FALSE	FALSE
asv685	Bacteria	Bacteroidota	Bacteroidia	NA	NA	NA	rare	Narrow	FALSE	FALSE
asv686	Bacteria	Proteobacteria	Alphaproteobacteria	Rhizobiales	TMED25	MED-G09	rare	Narrow	FALSE	FALSE
asv687	Bacteria	Proteobacteria	Alphaproteobacteria	Sphingomonadales	Sphingomonadaceae	Sphingobium	abundant	CRT	TRUE	FALSE
asv688	Bacteria	Proteobacteria	Gammaproteobacteria	Burkholderiales	Burkholderiaceae	Delftia	abundant	CRT	TRUE	FALSE
asv689	Bacteria	Proteobacteria	Alphaproteobacteria	Pelagibacterales	Pelagibacteraceae	Pelagibacter_A	rare	Narrow	FALSE	FALSE
asv690	Bacteria	Proteobacteria	Gammaproteobacteria	SAR86	D2472	SCGC-AAA076-P13	rare	Intermediate	FALSE	FALSE
asv692	Bacteria	Bacteroidota	Bacteroidia	Flavobacteriales	Flavobacteriaceae	NA	rare	Narrow	FALSE	FALSE
asv693	Bacteria	Proteobacteria	Alphaproteobacteria	Sphingomonadales	Sphingomonadaceae	NA	rare	Narrow	FALSE	FALSE
asv694	Bacteria	Bacteroidota	Bacteroidia	Flavobacteriales	Flavobacteriaceae	NA	rare	Intermediate	FALSE	FALSE
asv695	Bacteria	Proteobacteria	Alphaproteobacteria	Puniceispirillales	Puniceispirillaceae	NA	rare	Narrow	FALSE	FALSE
asv696	Bacteria	Proteobacteria	Gammaproteobacteria	Pseudomonadales	Halieaceae	Luminiphilus	rare	Narrow	FALSE	FALSE
asv697	Bacteria	Bacteroidota	Bacteroidia	Flavobacteriales	UA16	UBA8752	rare	Intermediate	FALSE	FALSE
asv698	Bacteria	Proteobacteria	Alphaproteobacteria	Pelagibacterales	Pelagibacteraceae	Pelagibacter	rare	Narrow	FALSE	FALSE
asv699	Bacteria	Proteobacteria	Gammaproteobacteria	Pseudomonadales	Porticoccaceae	HTCC2207	rare	Narrow	FALSE	FALSE
asv700	Bacteria	Firmicutes	Bacilli	Bacillales	Bacillaceae	Bacillus_P	rare	Narrow	FALSE	FALSE
asv701	Bacteria	Proteobacteria	Gammaproteobacteria	Pseudomonadales	Halieaceae	Luminiphilus	rare	Narrow	FALSE	FALSE
asv702	Bacteria	Firmicutes	Bacilli	Bacillales	Bacillaceae_A	Bacillus_AK	rare	Narrow	FALSE	FALSE
asv703	Bacteria	Nitrospinota	Nitrospinia	Nitrospinales	Nitrospinaceae	LS-NOB	rare	Intermediate	FALSE	TRUE
asv704	Bacteria	NA	NA	NA	NA	NA	rare	Intermediate	FALSE	TRUE
asv705	Bacteria	Marinisomatota	Marinisomatia	Marinisomatales	Marinisomataceae	Marinisoma	rare	Intermediate	FALSE	TRUE
asv706	Bacteria	Bacteroidota	Bacteroidia	Flavobacteriales	Flavobacteriaceae	NA	rare	Narrow	FALSE	FALSE
asv707	Bacteria	Proteobacteria	Alphaproteobacteria	NA	NA	NA	rare	Intermediate	FALSE	FALSE
asv708	Bacteria	Proteobacteria	Alphaproteobacteria	Pelagibacterales	Pelagibacteraceae	Pelagibacter	rare	Narrow	FALSE	FALSE
asv710	Bacteria	Proteobacteria	Gammaproteobacteria	Enterobacterales	Enterobacteriaceae	NA	abundant	CRT	TRUE	FALSE
asv712	Bacteria	Proteobacteria	Gammaproteobacteria	Pseudomonadales	Pseudohongiellaceae	OM182	rare	Narrow	FALSE	TRUE
asv713	Bacteria	Bacteroidota	Bacteroidia	NA	NA	NA	rare	Intermediate	FALSE	FALSE
asv714	Bacteria	Marinisomatota	Marinisomatia	Marinisomatales	NA	NA	rare	Intermediate	FALSE	FALSE
asv716	Bacteria	Bacteroidota	Bacteroidia	Flavobacteriales	Flavobacteriaceae	UBA7446	rare	Narrow	FALSE	FALSE
asv717	Bacteria	Proteobacteria	Alphaproteobacteria	Pelagibacterales	Pelagibacteraceae	Pelagibacter	rare	Narrow	FALSE	FALSE
asv718	Bacteria	Proteobacteria	Gammaproteobacteria	Pseudomonadales	Porticoccaceae	AAA300-D14	rare	Intermediate	FALSE	FALSE
asv719	Bacteria	Proteobacteria	Gammaproteobacteria	Enterobacterales	Vibrionaceae	Vibrio	rare	Narrow	FALSE	FALSE
asv721	Bacteria	Bacteroidota	Bacteroidia	Flavobacteriales	Flavobacteriaceae	NA	rare	Intermediate	FALSE	FALSE
asv723	Bacteria	Proteobacteria	Alphaproteobacteria	Rhizobiales	Beijerinckiaceae	Methylobacterium	rare	Intermediate	FALSE	FALSE
asv724	Bacteria	Cyanobacteria	Cyanobacteriia	Synechococcales	Cyanobiaceae	NA	rare	Narrow	FALSE	FALSE
asv725	Bacteria	Bacteroidota	Bacteroidia	Flavobacteriales	UBA7430	GCA-2692065	rare	Narrow	FALSE	FALSE
asv726	Bacteria	Proteobacteria	Alphaproteobacteria	TMED26	TMED26	TMED26	rare	Narrow	FALSE	TRUE
asv727	Bacteria	Proteobacteria	Alphaproteobacteria	Pelagibacterales	Pelagibacteraceae	Pelagibacter	rare	Narrow	FALSE	FALSE
asv728	Bacteria	Proteobacteria	Alphaproteobacteria	Rhodobacterales	Rhodobacteraceae	Sulfitobacter	rare	Narrow	FALSE	FALSE
asv729	Bacteria	Bacteroidota	Bacteroidia	Flavobacteriales	1G12	GCA-2705995	rare	Intermediate	FALSE	FALSE
asv730	Bacteria	Proteobacteria	Gammaproteobacteria	Enterobacterales	Alteromonadaceae	Idiomarina	rare	Narrow	FALSE	FALSE
asv731	Bacteria	Proteobacteria	Alphaproteobacteria	NA	NA	NA	rare	Narrow	FALSE	FALSE
asv733	Bacteria	Verrucomicrobiota	Verrucomicrobiae	Pedosphaerales	GCA-2715965	GCA-2715965	rare	Narrow	FALSE	FALSE
asv734	Bacteria	Verrucomicrobiota	Kiritimatiellae	Kiritimatiellales	UBA1859	NA	rare	Narrow	FALSE	FALSE
asv735	Bacteria	Bacteroidota	Bacteroidia	Flavobacteriales	BACL11	TMED123	rare	Narrow	FALSE	FALSE
asv736	Bacteria	Verrucomicrobiota	Verrucomicrobiae	Opitutales	Puniceicoccaceae	Coraliomargarita	rare	Narrow	FALSE	FALSE
asv737	Bacteria	Proteobacteria	Alphaproteobacteria	NA	NA	NA	rare	Intermediate	FALSE	TRUE
asv738	Bacteria	Proteobacteria	Alphaproteobacteria	Caulobacterales	Caulobacteraceae	Caulobacter	rare	Narrow	FALSE	FALSE
asv739	Bacteria	Proteobacteria	Gammaproteobacteria	Pseudomonadales	Litoricolaceae	Litoricola	rare	Intermediate	FALSE	FALSE
asv740	Bacteria	Proteobacteria	Alphaproteobacteria	HIMB59	GCA-002718135	AG-337-I02	rare	Narrow	FALSE	FALSE
asv741	Bacteria	Bacteroidota	Bacteroidia	Flavobacteriales	Flavobacteriaceae	MED-G11	rare	Narrow	FALSE	FALSE
asv742	Bacteria	Verrucomicrobiota	Verrucomicrobiae	Opitutales	Puniceicoccaceae	WN38	rare	Narrow	FALSE	FALSE
asv743	Bacteria	Bacteroidota	Bacteroidia	Flavobacteriales	Flavobacteriaceae	Hel1-33-131	rare	Narrow	FALSE	FALSE
asv744	Bacteria	Proteobacteria	Alphaproteobacteria	HIMB59	GCA-002718135	AG-337-I02	rare	Narrow	FALSE	FALSE
asv745	Bacteria	Bacteroidota	Bacteroidia	Flavobacteriales	Flavobacteriaceae	NA	rare	Narrow	FALSE	FALSE
asv747	Bacteria	Proteobacteria	Alphaproteobacteria	Pelagibacterales	Pelagibacteraceae	Pelagibacter	rare	Narrow	FALSE	FALSE
asv748	Bacteria	Proteobacteria	Gammaproteobacteria	Burkholderiales	SG8-40	UBA3031	rare	Intermediate	FALSE	FALSE
asv749	Bacteria	Bacteroidota	Bacteroidia	Flavobacteriales	NA	NA	rare	Narrow	FALSE	FALSE
asv750	Bacteria	Bacteroidota	Bacteroidia	Flavobacteriales	Flavobacteriaceae	UBA7446	rare	Intermediate	FALSE	FALSE
asv751	Bacteria	Bacteroidota	Bacteroidia	Flavobacteriales	Flavobacteriaceae	NA	rare	Narrow	FALSE	FALSE
asv752	Bacteria	Bacteroidota	Bacteroidia	Flavobacteriales	Flavobacteriaceae	MS024-2A	rare	Narrow	FALSE	FALSE
asv753	Bacteria	Proteobacteria	Alphaproteobacteria	Pelagibacterales	Pelagibacteraceae	Pelagibacter_A	rare	Narrow	FALSE	FALSE
asv754	Bacteria	Proteobacteria	Gammaproteobacteria	Pseudomonadales	Moraxellaceae	Acinetobacter	rare	Narrow	FALSE	FALSE
asv755	Bacteria	Verrucomicrobiota	Verrucomicrobiae	Opitutales	NA	NA	rare	Narrow	FALSE	FALSE
asv756	Bacteria	Proteobacteria	Gammaproteobacteria	Pseudomonadales	Halomonadaceae	Halomonas	rare	Narrow	FALSE	FALSE
asv757	Bacteria	Proteobacteria	Alphaproteobacteria	Pelagibacterales	Pelagibacteraceae	MED-G40	rare	Narrow	FALSE	FALSE
asv758	Bacteria	Proteobacteria	Alphaproteobacteria	Rhodobacterales	Rhodobacteraceae	Sulfitobacter	abundant	Narrow	FALSE	FALSE
asv759	Bacteria	Bacteroidota	Bacteroidia	Flavobacteriales	Flavobacteriaceae	NA	rare	Narrow	FALSE	FALSE
asv760	Bacteria	Bacteroidota	Bacteroidia	Flavobacteriales	Flavobacteriaceae	NA	rare	Narrow	FALSE	FALSE
asv761	Bacteria	Proteobacteria	Gammaproteobacteria	Pseudomonadales	Porticoccaceae	HTCC2207	rare	Intermediate	FALSE	FALSE
asv762	Bacteria	Proteobacteria	Gammaproteobacteria	Enterobacterales	Aeromonadaceae	Aeromonas	rare	Narrow	FALSE	FALSE
asv763	Bacteria	Dadabacteria	UBA1144	UBA1144	UBA1144	TMED58	rare	Narrow	FALSE	FALSE
asv764	Bacteria	Bacteroidota	Bacteroidia	NA	NA	NA	rare	Narrow	FALSE	FALSE
asv765	Bacteria	Bacteroidota	Bacteroidia	Flavobacteriales	NA	NA	rare	Narrow	FALSE	FALSE
asv766	Bacteria	Proteobacteria	Gammaproteobacteria	Enterobacterales	Vibrionaceae	Vibrio	rare	Narrow	FALSE	FALSE
asv767	Bacteria	Proteobacteria	Alphaproteobacteria	Pelagibacterales	Pelagibacteraceae	Pelagibacter	rare	Narrow	FALSE	FALSE
asv768	Bacteria	Bacteroidota	Bacteroidia	Flavobacteriales	Cryomorphaceae	UBA10364	rare	Narrow	FALSE	FALSE
asv769	Bacteria	Proteobacteria	Alphaproteobacteria	Rhodobacterales	Rhodobacteraceae	Nereida	rare	Narrow	FALSE	FALSE
asv770	Bacteria	Proteobacteria	Alphaproteobacteria	Puniceispirillales	Puniceispirillaceae	Puniceispirillum	rare	Narrow	FALSE	FALSE
asv771	Bacteria	Proteobacteria	Gammaproteobacteria	Pseudomonadales	Porticoccaceae	HTCC2207	rare	Narrow	FALSE	FALSE
asv772	Bacteria	Proteobacteria	Gammaproteobacteria	SAR86	D2472	D2472	rare	Narrow	FALSE	FALSE
asv773	Bacteria	Proteobacteria	Gammaproteobacteria	Pseudomonadales	Oleiphilaceae	Marinobacter	rare	Narrow	FALSE	FALSE
asv774	Bacteria	Proteobacteria	Alphaproteobacteria	HIMB59	GCA-002718135	AG-337-I02	rare	Narrow	FALSE	FALSE
asv775	Bacteria	NA	NA	NA	NA	NA	rare	Narrow	FALSE	TRUE
asv777	Bacteria	Proteobacteria	Alphaproteobacteria	HIMB59	GCA-002718135	AG-337-I02	rare	Intermediate	FALSE	TRUE
asv778	Bacteria	Gemmatimonadota	Gemmatimonadetes	SG8-23	UBA6960	SZUA-318	rare	Intermediate	FALSE	FALSE
asv779	Bacteria	Proteobacteria	Gammaproteobacteria	Xanthomonadales	Xanthomonadaceae	Stenotrophomonas	rare	Narrow	FALSE	FALSE
asv780	Bacteria	Proteobacteria	Alphaproteobacteria	HIMB59	GCA-002718135	AG-337-I02	rare	Narrow	FALSE	FALSE
asv781	Bacteria	Bacteroidota	Bacteroidia	Flavobacteriales	Flavobacteriaceae	NA	rare	Narrow	FALSE	FALSE
asv782	Bacteria	Proteobacteria	Gammaproteobacteria	Pseudomonadales	Porticoccaceae	NA	rare	Narrow	FALSE	FALSE
asv783	Bacteria	Proteobacteria	Alphaproteobacteria	Pelagibacterales	Pelagibacteraceae	Pelagibacter	rare	Narrow	FALSE	FALSE
asv784	Bacteria	Bacteroidota	Rhodothermia	Balneolales	Balneolaceae	UBA1275	rare	Narrow	FALSE	FALSE
asv785	Bacteria	NA	NA	NA	NA	NA	rare	Narrow	FALSE	FALSE
asv786	Bacteria	NA	NA	NA	NA	NA	abundant	Narrow	FALSE	FALSE
asv787	Bacteria	NA	NA	NA	NA	NA	rare	Intermediate	FALSE	TRUE
asv788	Bacteria	Proteobacteria	Gammaproteobacteria	Enterobacterales	Alteromonadaceae	Glaciecola	rare	Narrow	FALSE	FALSE
asv789	Bacteria	Proteobacteria	Gammaproteobacteria	Enterobacterales	Vibrionaceae	Vibrio	rare	Narrow	FALSE	FALSE
asv790	Bacteria	Proteobacteria	Gammaproteobacteria	SAR86	D2472	SAR86A	rare	Narrow	FALSE	FALSE
asv791	Bacteria	Verrucomicrobiota	Verrucomicrobiae	Opitutales	Puniceicoccaceae	Coraliomargarita	rare	Narrow	FALSE	FALSE
asv792	Bacteria	Bacteroidota	Bacteroidia	NA	NA	NA	rare	Narrow	FALSE	FALSE
asv793	Bacteria	Bacteroidota	Bacteroidia	Flavobacteriales	Flavobacteriaceae	NA	rare	Narrow	FALSE	FALSE
asv794	Bacteria	Proteobacteria	Gammaproteobacteria	Pseudomonadales	Litoricolaceae	Litoricola	rare	Narrow	FALSE	FALSE
asv795	Bacteria	Proteobacteria	Gammaproteobacteria	Enterobacterales	NA	NA	rare	Narrow	FALSE	FALSE
asv796	Bacteria	Proteobacteria	NA	NA	NA	NA	rare	Intermediate	FALSE	FALSE
asv797	Bacteria	Proteobacteria	Gammaproteobacteria	Burkholderiales	Burkholderiaceae	NA	rare	Narrow	FALSE	FALSE
asv798	Bacteria	Proteobacteria	Gammaproteobacteria	Enterobacterales	Vibrionaceae	Vibrio	rare	Narrow	FALSE	FALSE
asv799	Bacteria	Bacteroidota	Bacteroidia	NA	NA	NA	rare	Intermediate	FALSE	FALSE
asv800	Bacteria	Bacteroidota	Bacteroidia	NA	NA	NA	rare	Narrow	FALSE	FALSE
asv801	Bacteria	Proteobacteria	Gammaproteobacteria	Xanthomonadales	Xanthomonadaceae	Stenotrophomonas	rare	Narrow	FALSE	FALSE
asv802	Bacteria	Bacteroidota	Bacteroidia	Flavobacteriales	Flavobacteriaceae	NA	rare	Narrow	FALSE	FALSE
asv803	Bacteria	Proteobacteria	Alphaproteobacteria	Pelagibacterales	Pelagibacteraceae	Pelagibacter	rare	Narrow	FALSE	FALSE
asv804	Bacteria	Proteobacteria	Gammaproteobacteria	Enterobacterales	Alteromonadaceae	Pseudoalteromonas	rare	Narrow	FALSE	FALSE
asv805	Bacteria	Proteobacteria	Gammaproteobacteria	SAR86	D2472	SAR86A	rare	Narrow	FALSE	FALSE
asv806	Bacteria	Bacteroidota	Bacteroidia	Flavobacteriales	Flavobacteriaceae	MS024-2A	abundant	Narrow	FALSE	FALSE
asv807	Bacteria	Marinisomatota	Marinisomatia	Marinisomatales	Marinisomataceae	Marinisoma	rare	Narrow	FALSE	FALSE
asv808	Bacteria	Verrucomicrobiota	Verrucomicrobiae	Opitutales	Puniceicoccaceae	Coraliomargarita	rare	Narrow	FALSE	FALSE
asv809	Bacteria	Proteobacteria	Alphaproteobacteria	Pelagibacterales	Pelagibacteraceae	NA	rare	Narrow	FALSE	FALSE
asv810	Bacteria	Nitrospinota	Nitrospinia	Nitrospinales	Nitrospinaceae	NA	rare	Narrow	FALSE	FALSE
asv811	Bacteria	Bacteroidota	Bacteroidia	Flavobacteriales	UA16	UA16	rare	Narrow	FALSE	FALSE
asv812	Bacteria	Proteobacteria	Gammaproteobacteria	Enterobacterales	Enterobacteriaceae	NA	rare	Narrow	FALSE	FALSE
asv813	Bacteria	Proteobacteria	Gammaproteobacteria	Pseudomonadales	Halomonadaceae	Halomonas	abundant	CRT	TRUE	FALSE
asv815	Bacteria	Bacteroidota	Bacteroidia	Flavobacteriales	NA	NA	rare	Intermediate	FALSE	FALSE
asv816	Bacteria	Actinobacteriota	Acidimicrobiia	TMED189	TMED189	TMED189	rare	Narrow	FALSE	FALSE
asv817	Bacteria	NA	NA	NA	NA	NA	rare	Narrow	FALSE	FALSE
asv818	Bacteria	Proteobacteria	Gammaproteobacteria	SAR86	D2472	SAR86A	rare	Narrow	FALSE	FALSE
asv820	Bacteria	Proteobacteria	Gammaproteobacteria	Enterobacterales	Enterobacteriaceae	NA	rare	Narrow	FALSE	FALSE
asv821	Bacteria	NA	NA	NA	NA	NA	rare	Narrow	FALSE	FALSE
asv822	Bacteria	Proteobacteria	Alphaproteobacteria	Pelagibacterales	AG-422-B15	AG-422-B15	rare	Narrow	FALSE	FALSE
asv823	Bacteria	Verrucomicrobiota	Verrucomicrobiae	Verrucomicrobiales	DEV007	EC70	rare	Narrow	FALSE	FALSE
asv824	Bacteria	Proteobacteria	Gammaproteobacteria	Burkholderiales	Burkholderiaceae	NA	rare	Intermediate	FALSE	FALSE
asv825	Bacteria	Proteobacteria	Gammaproteobacteria	NA	NA	NA	rare	Narrow	FALSE	FALSE
asv826	Bacteria	Proteobacteria	Alphaproteobacteria	Pelagibacterales	Pelagibacteraceae	AAA240-E13	rare	Narrow	FALSE	FALSE
asv827	Bacteria	Proteobacteria	Gammaproteobacteria	Pseudomonadales	Porticoccaceae	HTCC2207	rare	Intermediate	FALSE	FALSE
asv828	Bacteria	Proteobacteria	Alphaproteobacteria	HIMB59	GCA-002718135	AG-337-I02	rare	Narrow	FALSE	FALSE
asv829	Bacteria	Proteobacteria	Gammaproteobacteria	Pseudomonadales	Pseudohongiellaceae	OM182	rare	Narrow	FALSE	FALSE
asv830	Bacteria	Firmicutes	Bacilli	Bacillales	Bacillaceae_A	Bacillus_AA	rare	Narrow	FALSE	FALSE
asv831	Bacteria	Proteobacteria	Gammaproteobacteria	Pseudomonadales	Halieaceae	Luminiphilus	rare	Narrow	FALSE	FALSE
asv832	Bacteria	Proteobacteria	Gammaproteobacteria	Pseudomonadales	Halieaceae	Luminiphilus	rare	Narrow	FALSE	FALSE
asv833	Bacteria	Proteobacteria	NA	NA	NA	NA	rare	Intermediate	FALSE	FALSE
asv834	Bacteria	Proteobacteria	Alphaproteobacteria	Caulobacterales	Caulobacteraceae	Brevundimonas	rare	Narrow	FALSE	FALSE
asv835	Bacteria	Bacteroidota	Bacteroidia	Flavobacteriales	Flavobacteriaceae	NA	rare	Narrow	FALSE	FALSE
asv836	Bacteria	Proteobacteria	Gammaproteobacteria	Nevskiales	Algiphilaceae	Algiphilus	rare	Narrow	FALSE	FALSE
asv838	Bacteria	Bacteroidota	Bacteroidia	Cytophagales	Cyclobacteriaceae	Algoriphagus	rare	Narrow	FALSE	FALSE
asv839	Bacteria	NA	NA	NA	NA	NA	abundant	CRT	TRUE	FALSE
asv840	Bacteria	Verrucomicrobiota	Verrucomicrobiae	Opitutales	NA	NA	rare	Narrow	FALSE	TRUE
asv842	Bacteria	Proteobacteria	Gammaproteobacteria	Nitrosococcales	Methylophagaceae	Methylophaga	abundant	CRT	TRUE	FALSE
asv843	Bacteria	Bacteroidota	Bacteroidia	Flavobacteriales	Flavobacteriaceae	NA	rare	Narrow	FALSE	FALSE
asv844	Bacteria	Proteobacteria	Alphaproteobacteria	Pelagibacterales	Pelagibacteraceae	NA	rare	Narrow	FALSE	FALSE
asv845	Bacteria	Proteobacteria	Alphaproteobacteria	HIMB59	GCA-002718135	AG-337-I02	rare	Narrow	FALSE	FALSE
asv846	Bacteria	Proteobacteria	Gammaproteobacteria	Pseudomonadales	Halieaceae	Luminiphilus	rare	Narrow	FALSE	FALSE
asv847	Bacteria	Verrucomicrobiota	Verrucomicrobiae	Opitutales	Puniceicoccaceae	Coraliomargarita	rare	Narrow	FALSE	FALSE
asv848	Bacteria	Proteobacteria	Alphaproteobacteria	Rhizobiales	TMED25	MED-G09	abundant	CRT	TRUE	FALSE
asv849	Bacteria	Proteobacteria	Alphaproteobacteria	Rhodobacterales	Rhodobacteraceae	NA	rare	Narrow	FALSE	FALSE
asv850	Bacteria	Proteobacteria	Gammaproteobacteria	Pseudomonadales	Halomonadaceae	Chromohalobacter	rare	Narrow	FALSE	FALSE
asv851	Bacteria	Bacteroidota	Bacteroidia	Flavobacteriales	UA16	UBA974	rare	Intermediate	FALSE	TRUE
asv853	Bacteria	NA	NA	NA	NA	NA	rare	Narrow	FALSE	FALSE
asv854	Bacteria	Proteobacteria	Gammaproteobacteria	Enterobacterales	Enterobacteriaceae	Serratia	rare	Narrow	FALSE	FALSE
asv855	Bacteria	Proteobacteria	Gammaproteobacteria	Enterobacterales	Alteromonadaceae	Glaciecola	abundant	CRT	TRUE	FALSE
asv856	Bacteria	Proteobacteria	Alphaproteobacteria	Rhodobacterales	Rhodobacteraceae	NA	rare	Intermediate	FALSE	TRUE
asv857	Bacteria	Proteobacteria	Gammaproteobacteria	Pseudomonadales	Porticoccaceae	HTCC2207	abundant	CRT	TRUE	FALSE
asv858	Bacteria	Verrucomicrobiota	Kiritimatiellae	Kiritimatiellales	UBA1859	SZUA-127	rare	Narrow	FALSE	FALSE
asv859	Bacteria	Bacteroidota	Bacteroidia	NA	NA	NA	rare	Intermediate	FALSE	FALSE
asv860	Bacteria	Bacteroidota	Bacteroidia	Flavobacteriales	Flavobacteriaceae	UBA7446	rare	Narrow	FALSE	FALSE
asv861	Bacteria	Proteobacteria	Alphaproteobacteria	NA	NA	NA	rare	Narrow	FALSE	FALSE
asv862	Bacteria	NA	NA	NA	NA	NA	rare	Narrow	FALSE	FALSE
asv863	Bacteria	Proteobacteria	Alphaproteobacteria	Pelagibacterales	Pelagibacteraceae	NA	rare	Narrow	FALSE	FALSE
asv864	Bacteria	NA	NA	NA	NA	NA	rare	Intermediate	FALSE	TRUE
asv865	Bacteria	Proteobacteria	Gammaproteobacteria	Enterobacterales	Vibrionaceae	Photobacterium	rare	Narrow	FALSE	FALSE
asv866	Bacteria	Proteobacteria	Gammaproteobacteria	Pseudomonadales	Moraxellaceae	Acinetobacter	rare	Narrow	FALSE	FALSE
asv867	Bacteria	Planctomycetota	UBA8108	UBA1146	UBA1146	UBA12191	rare	Intermediate	FALSE	TRUE
asv868	Bacteria	Proteobacteria	Gammaproteobacteria	Enterobacterales	Vibrionaceae	Vibrio	rare	Narrow	FALSE	FALSE
asv869	Bacteria	Proteobacteria	Alphaproteobacteria	NA	NA	NA	rare	Narrow	FALSE	FALSE
asv870	Bacteria	Bacteroidota	Bacteroidia	Flavobacteriales	Flavobacteriaceae	MS024-2A	rare	Narrow	FALSE	FALSE
asv871	Bacteria	Proteobacteria	Alphaproteobacteria	Pelagibacterales	Pelagibacteraceae	Pelagibacter	rare	Narrow	FALSE	FALSE
asv872	Bacteria	Proteobacteria	Gammaproteobacteria	NA	NA	NA	rare	Narrow	FALSE	FALSE
asv873	Bacteria	Proteobacteria	Gammaproteobacteria	Pseudomonadales	Pseudohongiellaceae	OM182	rare	Intermediate	FALSE	TRUE
asv874	Bacteria	Proteobacteria	Alphaproteobacteria	NA	NA	NA	rare	Narrow	FALSE	FALSE
asv876	Bacteria	Proteobacteria	Alphaproteobacteria	Sphingomonadales	Sphingomonadaceae	Erythrobacter_A	rare	Narrow	FALSE	FALSE
asv877	Bacteria	Proteobacteria	Gammaproteobacteria	Pseudomonadales	Pseudohongiellaceae	NA	abundant	CRT	TRUE	FALSE
asv878	Bacteria	Proteobacteria	Alphaproteobacteria	Pelagibacterales	Pelagibacteraceae	Pelagibacter	rare	Narrow	FALSE	FALSE
asv879	Bacteria	Proteobacteria	Gammaproteobacteria	Enterobacterales	Alteromonadaceae	Idiomarina	rare	Narrow	FALSE	FALSE
asv880	Bacteria	Proteobacteria	Alphaproteobacteria	NA	NA	NA	rare	Narrow	FALSE	FALSE
asv881	Bacteria	Bacteroidota	Bacteroidia	NA	NA	NA	rare	Narrow	FALSE	FALSE
asv882	Bacteria	NA	NA	NA	NA	NA	rare	Intermediate	FALSE	FALSE
asv883	Bacteria	Proteobacteria	Gammaproteobacteria	Pseudomonadales	Moraxellaceae	NA	abundant	CRT	TRUE	FALSE
asv884	Bacteria	Proteobacteria	Alphaproteobacteria	Pelagibacterales	Pelagibacteraceae	Pelagibacter	rare	Narrow	FALSE	FALSE
asv885	Bacteria	Dadabacteria	UBA1144	UBA1144	UBA1144	TMED58	rare	Narrow	FALSE	FALSE
asv886	Bacteria	Proteobacteria	Gammaproteobacteria	Pseudomonadales	Halieaceae	Luminiphilus	rare	Narrow	FALSE	FALSE
asv887	Bacteria	Proteobacteria	Alphaproteobacteria	Sphingomonadales	Sphingomonadaceae	Sphingomonas	rare	Narrow	FALSE	FALSE
asv888	Bacteria	Proteobacteria	Gammaproteobacteria	Pseudomonadales	Porticoccaceae	HTCC2207	rare	Narrow	FALSE	FALSE
asv889	Bacteria	Proteobacteria	Alphaproteobacteria	Rhodobacterales	Rhodobacteraceae	Ascidiaceihabitans	rare	Narrow	FALSE	FALSE
asv890	Bacteria	Proteobacteria	Alphaproteobacteria	Rhodobacterales	Rhodobacteraceae	Marivita	rare	Narrow	FALSE	FALSE
asv892	Bacteria	Bacteroidota	Bacteroidia	Flavobacteriales	Flavobacteriaceae	NA	rare	Narrow	FALSE	FALSE
asv893	Bacteria	Proteobacteria	Gammaproteobacteria	Pseudomonadales	HTCC2089	GCA-002727775	rare	Narrow	FALSE	FALSE
asv894	Bacteria	Proteobacteria	Gammaproteobacteria	NA	NA	NA	rare	Narrow	FALSE	FALSE
asv895	Bacteria	Proteobacteria	Gammaproteobacteria	Burkholderiales	NA	NA	rare	Narrow	FALSE	FALSE
asv896	Bacteria	Bacteroidota	Bacteroidia	Bacteroidales	Bacteroidaceae	Bacteroides	rare	Narrow	FALSE	FALSE
asv897	Bacteria	Proteobacteria	Gammaproteobacteria	SAR86	AG-339-G14	AG-339-G14	rare	Narrow	FALSE	FALSE
asv898	Bacteria	Proteobacteria	Alphaproteobacteria	Pelagibacterales	Pelagibacteraceae	AAA240-E13	rare	Narrow	FALSE	FALSE
asv899	Bacteria	Proteobacteria	Alphaproteobacteria	Pelagibacterales	Pelagibacteraceae	AG-414-E02	rare	Narrow	FALSE	FALSE
asv900	Bacteria	Proteobacteria	Gammaproteobacteria	Pseudomonadales	Halieaceae	Luminiphilus	rare	Narrow	FALSE	FALSE
asv901	Bacteria	Proteobacteria	Gammaproteobacteria	Enterobacterales	Alteromonadaceae	Alteromonas	rare	Narrow	FALSE	FALSE
asv902	Bacteria	Proteobacteria	Alphaproteobacteria	Rhodobacterales	Rhodobacteraceae	NA	rare	Narrow	FALSE	FALSE
asv903	Bacteria	Bacteroidota	Bacteroidia	Flavobacteriales	Flavobacteriaceae	NA	rare	Intermediate	FALSE	TRUE
asv904	Bacteria	Bacteroidota	Bacteroidia	NA	NA	NA	rare	Narrow	FALSE	FALSE
asv905	Bacteria	Proteobacteria	Alphaproteobacteria	HIMB59	GCA-002718135	AG-337-I02	rare	Narrow	FALSE	FALSE
asv906	Bacteria	Proteobacteria	Gammaproteobacteria	Enterobacterales	Vibrionaceae	Vibrio	rare	Narrow	FALSE	FALSE
asv907	Bacteria	Proteobacteria	Alphaproteobacteria	Pelagibacterales	Pelagibacteraceae	Pelagibacter	rare	Narrow	FALSE	FALSE
asv908	Bacteria	NA	NA	NA	NA	NA	rare	Narrow	FALSE	FALSE
asv909	Bacteria	NA	NA	NA	NA	NA	rare	Intermediate	FALSE	FALSE
asv910	Bacteria	Bacteroidota	Bacteroidia	Flavobacteriales	Flavobacteriaceae	NA	rare	Narrow	FALSE	FALSE
asv911	Bacteria	Bacteroidota	Bacteroidia	Flavobacteriales	Flavobacteriaceae	Polaribacter	rare	Narrow	FALSE	FALSE
asv913	Bacteria	Proteobacteria	Gammaproteobacteria	Pseudomonadales	Halieaceae	Luminiphilus	rare	Narrow	FALSE	FALSE
asv914	Bacteria	Proteobacteria	Alphaproteobacteria	NA	NA	NA	rare	Narrow	FALSE	FALSE
asv915	Bacteria	Proteobacteria	Gammaproteobacteria	Pseudomonadales	Halomonadaceae	Halomonas	rare	Narrow	FALSE	FALSE
asv916	Bacteria	Proteobacteria	Alphaproteobacteria	Rhodobacterales	Rhodobacteraceae	Limimaricola	rare	Narrow	FALSE	FALSE
asv917	Bacteria	NA	NA	NA	NA	NA	rare	Narrow	FALSE	FALSE
asv918	Bacteria	Firmicutes_A	Clostridia	Lachnospirales	Lachnospiraceae	Agathobacter	rare	Narrow	FALSE	FALSE
asv919	Bacteria	Proteobacteria	Gammaproteobacteria	Burkholderiales	Burkholderiaceae	Alcaligenes	abundant	CRT	TRUE	FALSE
asv920	Bacteria	Proteobacteria	Gammaproteobacteria	Enterobacterales	Alteromonadaceae	Alteromonas	rare	Narrow	FALSE	FALSE
asv922	Bacteria	SAR324	SAR324	SAR324	NAC60-12	UBA1014	rare	Narrow	FALSE	FALSE
asv923	Bacteria	Proteobacteria	Alphaproteobacteria	NA	NA	NA	rare	Narrow	FALSE	FALSE
asv924	Bacteria	Firmicutes	Bacilli	Bacillales	Halobacillaceae	Salimicrobium	rare	Narrow	FALSE	FALSE
asv925	Bacteria	Bacteroidota	Bacteroidia	NA	NA	NA	rare	Narrow	FALSE	FALSE
asv926	Bacteria	Proteobacteria	Gammaproteobacteria	SAR86	D2472	D2472	rare	Intermediate	FALSE	FALSE
asv928	Bacteria	Chloroflexota	Dehalococcoidia	UBA2979	UBA2979	UBA2979	rare	Narrow	FALSE	FALSE
asv929	Bacteria	Bacteroidota	Bacteroidia	NA	NA	NA	rare	Narrow	FALSE	FALSE
asv930	Bacteria	NA	NA	NA	NA	NA	rare	Intermediate	FALSE	FALSE
asv931	Bacteria	Bacteroidota	Bacteroidia	Flavobacteriales	UA16	UA16	abundant	CRT	TRUE	FALSE
asv932	Bacteria	Proteobacteria	Alphaproteobacteria	Pelagibacterales	Pelagibacteraceae	Pelagibacter	abundant	CRT	TRUE	FALSE
asv933	Bacteria	Bacteroidota	Bacteroidia	Flavobacteriales	1G12	GCA-2705995	rare	Narrow	FALSE	FALSE
asv935	Bacteria	Chloroflexota	Dehalococcoidia	SAR202	GCA-002694895	GCA-002694895	rare	Intermediate	FALSE	TRUE
asv938	Bacteria	Patescibacteria	Saccharimonadia	Saccharimonadales	Saccharimonadaceae	NA	rare	Narrow	FALSE	FALSE
asv940	Bacteria	NA	NA	NA	NA	NA	rare	Narrow	FALSE	FALSE
asv941	Bacteria	Proteobacteria	Gammaproteobacteria	NA	NA	NA	rare	Intermediate	FALSE	FALSE
asv942	Bacteria	Proteobacteria	Alphaproteobacteria	Pelagibacterales	Pelagibacteraceae	NA	rare	Narrow	FALSE	FALSE
asv943	Bacteria	Verrucomicrobiota	Verrucomicrobiae	Opitutales	Puniceicoccaceae	BACL24	rare	Narrow	FALSE	FALSE
asv944	Bacteria	Proteobacteria	Alphaproteobacteria	Pelagibacterales	Pelagibacteraceae	Pelagibacter	rare	Narrow	FALSE	FALSE
asv945	Bacteria	Proteobacteria	NA	NA	NA	NA	rare	Narrow	FALSE	FALSE
asv946	Bacteria	Bacteroidota	Bacteroidia	Flavobacteriales	Flavobacteriaceae	UBA7446	rare	Narrow	FALSE	FALSE
asv947	Bacteria	Verrucomicrobiota	Verrucomicrobiae	Verrucomicrobiales	DEV007	EC70	rare	Narrow	FALSE	FALSE
asv948	Bacteria	Proteobacteria	Alphaproteobacteria	HIMB59	GCA-002718135	AG-337-I02	rare	Narrow	FALSE	FALSE
asv949	Bacteria	Bacteroidota	Bacteroidia	Chitinophagales	Chitinophagaceae	NA	rare	Narrow	FALSE	FALSE
asv950	Bacteria	Proteobacteria	Alphaproteobacteria	NA	NA	NA	rare	Narrow	FALSE	FALSE
asv952	Bacteria	Proteobacteria	Gammaproteobacteria	Enterobacterales	Vibrionaceae	Vibrio	rare	Narrow	FALSE	FALSE
asv953	Bacteria	Bacteroidota	Rhodothermia	Balneolales	Balneolaceae	Gracilimonas	rare	Narrow	FALSE	FALSE
asv954	Bacteria	Bacteroidota	Bacteroidia	Flavobacteriales	Flavobacteriaceae	MED-G11	rare	Intermediate	FALSE	FALSE
asv955	Bacteria	Proteobacteria	Gammaproteobacteria	NA	NA	NA	rare	Narrow	FALSE	FALSE
asv956	Bacteria	Margulisbacteria	ZB3	UBA817	GCA-002719695	AG-343-D04	rare	Narrow	FALSE	FALSE
asv957	Bacteria	Proteobacteria	Gammaproteobacteria	SAR86	D2472	SAR86A	rare	Intermediate	FALSE	FALSE
asv959	Bacteria	Actinobacteriota	Rubrobacteria	Rubrobacterales	Rubrobacteraceae	Rubrobacter_A	rare	Narrow	FALSE	FALSE
asv960	Bacteria	Bacteroidota	Bacteroidia	NA	NA	NA	rare	Narrow	FALSE	FALSE
asv961	Bacteria	Proteobacteria	Alphaproteobacteria	Pelagibacterales	Pelagibacteraceae	Pelagibacter	rare	Narrow	FALSE	FALSE
asv962	Bacteria	Proteobacteria	Alphaproteobacteria	Rhodobacterales	Rhodobacteraceae	Salipiger	rare	Narrow	FALSE	FALSE
asv963	Bacteria	Proteobacteria	Alphaproteobacteria	Rhodobacterales	Rhodobacteraceae	NA	rare	Intermediate	FALSE	FALSE
asv964	Bacteria	Proteobacteria	Gammaproteobacteria	SAR86	SAR86	GCA-2707915	rare	Narrow	FALSE	FALSE
asv965	Bacteria	Proteobacteria	Alphaproteobacteria	Pelagibacterales	Pelagibacteraceae	Pelagibacter	rare	Narrow	FALSE	FALSE
asv966	Bacteria	Bacteroidota	Rhodothermia	Rhodothermales	Rubricoccaceae	Rubrivirga	rare	Narrow	FALSE	FALSE
asv967	Bacteria	Proteobacteria	Alphaproteobacteria	Sphingomonadales	Sphingomonadaceae	Sphingobium	rare	Narrow	FALSE	FALSE
asv969	Bacteria	Proteobacteria	Gammaproteobacteria	Pseudomonadales	Halieaceae	Luminiphilus	rare	Intermediate	FALSE	FALSE
asv970	Bacteria	NA	NA	NA	NA	NA	rare	Narrow	FALSE	FALSE
asv971	Bacteria	Firmicutes	Bacilli	Bacillales	Bacillaceae	Bacillus_AY	rare	Narrow	FALSE	FALSE
asv972	Bacteria	Bacteroidota	Bacteroidia	NA	NA	NA	rare	Narrow	FALSE	FALSE
asv973	Bacteria	Firmicutes	Bacilli	Bacillales	Bacillaceae_B	SG-1	rare	Narrow	FALSE	FALSE
asv974	Bacteria	Proteobacteria	Gammaproteobacteria	Enterobacterales	Enterobacteriaceae	NA	rare	Narrow	FALSE	FALSE
asv975	Bacteria	Proteobacteria	Gammaproteobacteria	Nevskiales	Salinisphaeraceae	Salinisphaera	rare	Narrow	FALSE	FALSE
asv976	Bacteria	Proteobacteria	Alphaproteobacteria	Sphingomonadales	Sphingomonadaceae	Sphingopyxis_A	rare	Narrow	FALSE	FALSE
asv978	Bacteria	Proteobacteria	Gammaproteobacteria	UBA4486	UBA4486	UBA7359	rare	Narrow	FALSE	TRUE
asv979	Bacteria	Proteobacteria	Gammaproteobacteria	Pseudomonadales	Porticoccaceae	HTCC2207	rare	Narrow	FALSE	FALSE
asv980	Bacteria	Proteobacteria	Gammaproteobacteria	Pseudomonadales	Porticoccaceae	AAA300-D14	rare	Narrow	FALSE	FALSE
asv981	Bacteria	Bacteroidota	Bacteroidia	Flavobacteriales	UA16	UA16	rare	Narrow	FALSE	FALSE
asv982	Bacteria	Proteobacteria	Alphaproteobacteria	Rhodobacterales	Rhodobacteraceae	Planktotalea	rare	Narrow	FALSE	FALSE
asv983	Bacteria	Proteobacteria	Alphaproteobacteria	Pelagibacterales	Pelagibacteraceae	Pelagibacter	rare	Narrow	FALSE	FALSE
asv984	Bacteria	Proteobacteria	Gammaproteobacteria	Pseudomonadales	Halomonadaceae	Halomonas	rare	Narrow	FALSE	FALSE
asv985	Bacteria	Proteobacteria	Gammaproteobacteria	Pseudomonadales	Halomonadaceae	Cobetia	rare	Narrow	FALSE	FALSE
asv986	Bacteria	Proteobacteria	Alphaproteobacteria	Pelagibacterales	Pelagibacteraceae	Pelagibacter	rare	Narrow	FALSE	FALSE
asv987	Bacteria	Bacteroidota	Bacteroidia	Flavobacteriales	Flavobacteriaceae	MED-G11	rare	Narrow	FALSE	FALSE
asv988	Bacteria	Proteobacteria	Alphaproteobacteria	Pelagibacterales	Pelagibacteraceae	GCA-2704625	rare	Narrow	FALSE	FALSE
asv989	Bacteria	Proteobacteria	Gammaproteobacteria	Enterobacterales	Aeromonadaceae	Aeromonas	rare	Narrow	FALSE	FALSE
asv990	Bacteria	Bacteroidota	Bacteroidia	Flavobacteriales	Flavobacteriaceae	NA	rare	Narrow	FALSE	FALSE
asv991	Bacteria	Proteobacteria	Gammaproteobacteria	Enterobacterales	Enterobacteriaceae	NA	rare	Narrow	FALSE	FALSE
asv992	Bacteria	Proteobacteria	Alphaproteobacteria	Pelagibacterales	Pelagibacteraceae	Pelagibacter_A	rare	Narrow	FALSE	FALSE
asv993	Bacteria	Proteobacteria	Gammaproteobacteria	Pseudomonadales	Alcanivoracaceae	Alcanivorax	rare	Narrow	FALSE	FALSE
asv994	Bacteria	Proteobacteria	Gammaproteobacteria	Pseudomonadales	Halieaceae	Luminiphilus	rare	Narrow	FALSE	FALSE
asv995	Bacteria	Actinobacteriota	Acidimicrobiia	TMED189	TMED189	TMED189	rare	Narrow	FALSE	FALSE
asv996	Bacteria	Fusobacteriota	Fusobacteriia	Fusobacteriales	Fusobacteriaceae	NA	rare	Narrow	FALSE	FALSE
asv997	Bacteria	Proteobacteria	Gammaproteobacteria	Enterobacterales	Enterobacteriaceae	NA	abundant	CRT	TRUE	FALSE
asv998	Bacteria	Marinisomatota	Marinisomatia	NA	NA	NA	rare	Narrow	FALSE	FALSE
asv1000	Bacteria	Proteobacteria	Alphaproteobacteria	Rhodobacterales	Rhodobacteraceae	NA	rare	Narrow	FALSE	FALSE
asv1001	Bacteria	Proteobacteria	Alphaproteobacteria	Puniceispirillales	Puniceispirillaceae	Puniceispirillum	rare	Narrow	FALSE	FALSE
asv1002	Bacteria	Verrucomicrobiota	Verrucomicrobiae	Opitutales	NA	NA	rare	Narrow	FALSE	FALSE
asv1003	Bacteria	Proteobacteria	Gammaproteobacteria	Pseudomonadales	Pseudomonadaceae	Pseudomonas_D	rare	Narrow	FALSE	FALSE
asv1004	Bacteria	Proteobacteria	Gammaproteobacteria	Burkholderiales	Methylophilaceae	Methylophilus	rare	Narrow	FALSE	FALSE
asv1006	Bacteria	Proteobacteria	Gammaproteobacteria	Pseudomonadales	Moraxellaceae	Psychrobacter	rare	Narrow	FALSE	FALSE
asv1007	Bacteria	Proteobacteria	Alphaproteobacteria	Rhodobacterales	Rhodobacteraceae	NA	rare	Narrow	FALSE	FALSE
asv1008	Bacteria	Proteobacteria	Gammaproteobacteria	Pseudomonadales	Halieaceae	Luminiphilus	rare	Narrow	FALSE	FALSE
asv1009	Bacteria	Bacteroidota	Bacteroidia	Flavobacteriales	Flavobacteriaceae	NA	rare	Narrow	FALSE	FALSE
asv1010	Bacteria	Bacteroidota	Bacteroidia	Flavobacteriales	UA16	UA16	rare	Narrow	FALSE	FALSE
asv1011	Bacteria	Proteobacteria	Gammaproteobacteria	Burkholderiales	Burkholderiaceae	NA	rare	Narrow	FALSE	FALSE
asv1012	Bacteria	Proteobacteria	NA	NA	NA	NA	rare	Narrow	FALSE	FALSE
asv1013	Bacteria	Proteobacteria	Gammaproteobacteria	SAR86	D2472	SCGC-AAA076-P13	rare	Narrow	FALSE	FALSE
asv1014	Bacteria	Proteobacteria	Gammaproteobacteria	NA	NA	NA	rare	Narrow	FALSE	FALSE
asv1015	Bacteria	Bacteroidota	Bacteroidia	Flavobacteriales	Flavobacteriaceae	Polaribacter	rare	Narrow	FALSE	FALSE
asv1016	Bacteria	Actinobacteriota	NA	NA	NA	NA	rare	Narrow	FALSE	FALSE
asv1017	Bacteria	Proteobacteria	Alphaproteobacteria	Pelagibacterales	Pelagibacteraceae	NA	rare	Narrow	FALSE	FALSE
asv1018	Bacteria	Proteobacteria	Gammaproteobacteria	Pseudomonadales	Moraxellaceae	Psychrobacter	rare	Narrow	FALSE	FALSE
asv1019	Bacteria	Cyanobacteria	NA	NA	NA	NA	rare	Narrow	FALSE	FALSE
asv1020	Bacteria	Proteobacteria	Alphaproteobacteria	Rhodobacterales	Rhodobacteraceae	NA	rare	Narrow	FALSE	FALSE
asv1021	Bacteria	Proteobacteria	Alphaproteobacteria	Pelagibacterales	Pelagibacteraceae	Pelagibacter_A	rare	Narrow	FALSE	FALSE
asv1022	Bacteria	Proteobacteria	Alphaproteobacteria	Rhodobacterales	Rhodobacteraceae	Salipiger	rare	Narrow	FALSE	FALSE
asv1023	Bacteria	NA	NA	NA	NA	NA	rare	Narrow	FALSE	FALSE
asv1025	Bacteria	Bacteroidota	Bacteroidia	Flavobacteriales	Flavobacteriaceae	NA	rare	Narrow	FALSE	FALSE
asv1026	Bacteria	Bacteroidota	Bacteroidia	Flavobacteriales	Flavobacteriaceae	NA	rare	Narrow	FALSE	FALSE
asv1027	Bacteria	Proteobacteria	Gammaproteobacteria	Enterobacterales	Alteromonadaceae	Pseudoalteromonas	rare	Narrow	FALSE	FALSE
asv1028	Bacteria	Bacteroidota	Bacteroidia	Flavobacteriales	Flavobacteriaceae	Hel1-33-131	rare	Narrow	FALSE	FALSE
asv1029	Bacteria	Proteobacteria	Gammaproteobacteria	Pseudomonadales	Pseudohongiellaceae	OM182	rare	Narrow	FALSE	FALSE
asv1030	Bacteria	Proteobacteria	Gammaproteobacteria	Enterobacterales	Alteromonadaceae	Idiomarina	rare	Narrow	FALSE	FALSE
asv1031	Bacteria	Bacteroidota	Bacteroidia	Cytophagales	Cyclobacteriaceae	UBA4465	rare	Narrow	FALSE	FALSE
asv1034	Bacteria	Proteobacteria	Gammaproteobacteria	Pseudomonadales	Porticoccaceae	HTCC2207	rare	Narrow	FALSE	FALSE
asv1035	Bacteria	Proteobacteria	Gammaproteobacteria	Legionellales	Legionellaceae	NA	rare	Narrow	FALSE	FALSE
asv1036	Bacteria	Bacteroidota	Bacteroidia	Flavobacteriales	Flavobacteriaceae	NA	rare	Narrow	FALSE	FALSE
asv1037	Bacteria	Proteobacteria	Alphaproteobacteria	Pelagibacterales	Pelagibacteraceae	Pelagibacter_A	rare	Narrow	FALSE	FALSE
asv1038	Bacteria	Proteobacteria	Alphaproteobacteria	Rhodobacterales	Rhodobacteraceae	Donghicola	rare	Narrow	FALSE	FALSE
asv1039	Bacteria	Bacteroidota	Bacteroidia	Flavobacteriales	Flavobacteriaceae	NA	rare	Narrow	FALSE	FALSE
asv1040	Bacteria	Proteobacteria	Alphaproteobacteria	Rhodobacterales	Rhodobacteraceae	NA	rare	Intermediate	FALSE	FALSE
asv1041	Bacteria	Proteobacteria	Gammaproteobacteria	Enterobacterales	Vibrionaceae	Vibrio	rare	Narrow	FALSE	FALSE
asv1042	Bacteria	Proteobacteria	Alphaproteobacteria	Pelagibacterales	Pelagibacteraceae	NA	rare	Narrow	FALSE	FALSE
asv1043	Bacteria	Bacteroidota	Bacteroidia	NA	NA	NA	rare	Narrow	FALSE	FALSE
asv1044	Bacteria	Proteobacteria	Gammaproteobacteria	Pseudomonadales	NA	NA	rare	Narrow	FALSE	FALSE
asv1045	Bacteria	Proteobacteria	Gammaproteobacteria	SAR86	AG-339-G14	AG-339-G14	rare	Narrow	FALSE	FALSE
asv1046	Bacteria	Proteobacteria	Gammaproteobacteria	SAR86	D2472	SAR86A	rare	Narrow	FALSE	FALSE
asv1047	Bacteria	Firmicutes	Bacilli	Bacillales	Marinococcaceae	Marinococcus	rare	Narrow	FALSE	FALSE
asv1048	Bacteria	Planctomycetota	Planctomycetes	Pirellulales	UBA1268	UBA1268	rare	Narrow	FALSE	FALSE
asv1049	Bacteria	Verrucomicrobiota	Verrucomicrobiae	Verrucomicrobiales	Akkermansiaceae	Rubritalea	rare	Narrow	FALSE	FALSE
asv1050	Bacteria	Proteobacteria	Gammaproteobacteria	Pseudomonadales	Moraxellaceae	Acinetobacter	rare	Narrow	FALSE	FALSE
asv1051	Bacteria	Bacteroidota	Bacteroidia	Flavobacteriales	NA	NA	rare	Narrow	FALSE	FALSE
asv1052	Bacteria	Proteobacteria	Gammaproteobacteria	Pseudomonadales	Halomonadaceae	Halomonas	rare	Narrow	FALSE	FALSE
asv1053	Bacteria	Proteobacteria	Gammaproteobacteria	Pseudomonadales	HTCC2089	GCA-002727775	rare	Narrow	FALSE	FALSE
asv1055	Bacteria	Proteobacteria	Gammaproteobacteria	Enterobacterales	Alteromonadaceae	Idiomarina	rare	Narrow	FALSE	FALSE
asv1056	Bacteria	Proteobacteria	Gammaproteobacteria	Burkholderiales	Burkholderiaceae	NA	rare	Narrow	FALSE	FALSE
asv1057	Bacteria	Proteobacteria	Gammaproteobacteria	Pseudomonadales	Halomonadaceae	Cobetia	rare	Narrow	FALSE	FALSE
asv1058	Bacteria	Proteobacteria	Gammaproteobacteria	Enterobacterales	Alteromonadaceae	Glaciecola	rare	Intermediate	FALSE	FALSE
asv1059	Bacteria	Bacteroidota	Bacteroidia	Flavobacteriales	Flavobacteriaceae	Croceibacter	rare	Narrow	FALSE	FALSE
asv1060	Bacteria	Proteobacteria	Gammaproteobacteria	Pseudomonadales	NA	NA	rare	Narrow	FALSE	FALSE
asv1061	Bacteria	Proteobacteria	Gammaproteobacteria	SAR86	AG-339-G14	AG-339-G14	rare	Narrow	FALSE	FALSE
asv1062	Bacteria	Bacteroidota	Bacteroidia	Flavobacteriales	Flavobacteriaceae	MED-G11	rare	Narrow	FALSE	FALSE
asv1063	Bacteria	NA	NA	NA	NA	NA	rare	Narrow	FALSE	FALSE
asv1064	Bacteria	Proteobacteria	Alphaproteobacteria	Rhizobiales	Devosiaceae	Devosia	rare	Narrow	FALSE	FALSE
asv1065	Bacteria	Proteobacteria	Alphaproteobacteria	Pelagibacterales	Pelagibacteraceae	Pelagibacter	rare	Narrow	FALSE	FALSE
asv1067	Bacteria	Campylobacterota	Campylobacteria	Campylobacterales	NA	NA	rare	Narrow	FALSE	FALSE
asv1068	Bacteria	Proteobacteria	Gammaproteobacteria	Burkholderiales	Burkholderiaceae	Limnobacter	rare	Narrow	FALSE	FALSE
asv1071	Bacteria	NA	NA	NA	NA	NA	rare	Intermediate	FALSE	TRUE
asv1072	Bacteria	NA	NA	NA	NA	NA	rare	Narrow	FALSE	FALSE
asv1073	Bacteria	NA	NA	NA	NA	NA	rare	Narrow	FALSE	FALSE
asv1074	Bacteria	Proteobacteria	Gammaproteobacteria	SAR86	TMED112	TMED112	rare	Narrow	FALSE	FALSE
asv1075	Bacteria	Proteobacteria	Alphaproteobacteria	NA	NA	NA	rare	Narrow	FALSE	FALSE
asv1076	Bacteria	Proteobacteria	Alphaproteobacteria	Pelagibacterales	Pelagibacteraceae	Pelagibacter	rare	Narrow	FALSE	FALSE
asv1077	Bacteria	Proteobacteria	Alphaproteobacteria	Caulobacterales	Maricaulaceae	Maricaulis	rare	Narrow	FALSE	FALSE
asv1078	Bacteria	Proteobacteria	Alphaproteobacteria	Rhodobacterales	Rhodobacteraceae	NA	rare	Narrow	FALSE	FALSE
asv1079	Bacteria	Proteobacteria	Gammaproteobacteria	SAR86	D2472	SCGC-AAA076-P13	rare	Narrow	FALSE	FALSE
asv1080	Bacteria	Proteobacteria	NA	NA	NA	NA	rare	Narrow	FALSE	FALSE
asv1081	Bacteria	Bacteroidota	Bacteroidia	Flavobacteriales	Flavobacteriaceae	NA	rare	Narrow	FALSE	FALSE
asv1082	Bacteria	Proteobacteria	Alphaproteobacteria	Sphingomonadales	Sphingomonadaceae	NA	rare	Narrow	FALSE	FALSE
asv1083	Bacteria	Marinisomatota	Marinisomatia	Marinisomatales	TCS55	UBA2126	rare	Narrow	FALSE	FALSE
asv1084	Bacteria	Bacteroidota	Bacteroidia	Flavobacteriales	Flavobacteriaceae	NA	rare	Narrow	FALSE	FALSE
asv1085	Bacteria	Proteobacteria	Gammaproteobacteria	Pseudomonadales	Pseudohongiellaceae	NA	rare	Narrow	FALSE	FALSE
asv1086	Bacteria	Proteobacteria	Alphaproteobacteria	Pelagibacterales	Pelagibacteraceae	Pelagibacter	rare	Narrow	FALSE	FALSE
asv1087	Bacteria	Proteobacteria	Alphaproteobacteria	Pelagibacterales	Pelagibacteraceae	Pelagibacter_A	rare	Narrow	FALSE	FALSE
asv1089	NA	NA	NA	NA	NA	NA	rare	Narrow	FALSE	FALSE
asv1090	Bacteria	Proteobacteria	NA	NA	NA	NA	rare	Narrow	FALSE	FALSE
asv1091	Bacteria	Proteobacteria	Gammaproteobacteria	Pseudomonadales	HTCC2089	GCA-002727775	rare	Narrow	FALSE	FALSE
asv1092	Bacteria	Bacteroidota	Bacteroidia	Flavobacteriales	Flavobacteriaceae	NA	rare	Narrow	FALSE	FALSE
asv1093	Bacteria	Bacteroidota	Bacteroidia	Flavobacteriales	Flavobacteriaceae	MS024-2A	rare	Narrow	FALSE	FALSE
asv1094	Bacteria	Marinisomatota	Marinisomatia	Marinisomatales	Marinisomataceae	Marinisoma	rare	Narrow	FALSE	FALSE
asv1096	Bacteria	Proteobacteria	Gammaproteobacteria	Pseudomonadales	Saccharospirillaceae	Oleibacter	rare	Narrow	FALSE	FALSE
asv1097	Bacteria	Proteobacteria	Alphaproteobacteria	Pelagibacterales	Pelagibacteraceae	AG-414-E02	rare	Narrow	FALSE	FALSE
asv1099	Bacteria	Proteobacteria	Gammaproteobacteria	NA	NA	NA	rare	Narrow	FALSE	FALSE
asv1100	Bacteria	Proteobacteria	Gammaproteobacteria	NA	NA	NA	rare	Narrow	FALSE	FALSE
asv1101	Bacteria	Proteobacteria	Gammaproteobacteria	Enterobacterales	Shewanellaceae	Shewanella	rare	Narrow	FALSE	FALSE
asv1103	Bacteria	Proteobacteria	Gammaproteobacteria	Pseudomonadales	Oleiphilaceae	Marinobacter	rare	Narrow	FALSE	FALSE
asv1104	Bacteria	Proteobacteria	Gammaproteobacteria	Pseudomonadales	Halieaceae	Luminiphilus	rare	Intermediate	FALSE	FALSE
asv1105	Bacteria	Proteobacteria	Gammaproteobacteria	Pseudomonadales	Halieaceae	Luminiphilus	rare	Narrow	FALSE	FALSE
asv1106	Bacteria	Proteobacteria	Alphaproteobacteria	Rhodobacterales	Rhodobacteraceae	HIMB11	rare	Narrow	FALSE	FALSE
asv1107	Bacteria	Proteobacteria	Gammaproteobacteria	Pseudomonadales	Porticoccaceae	50-400-T64	rare	Narrow	FALSE	FALSE
asv1108	Bacteria	Proteobacteria	Gammaproteobacteria	Pseudomonadales	Oleiphilaceae	Marinobacter	rare	Narrow	FALSE	FALSE
asv1109	Bacteria	Proteobacteria	Gammaproteobacteria	Thiomicrospirales	Thioglobaceae	Thioglobus	rare	Narrow	FALSE	FALSE
asv1110	Bacteria	Bacteroidota	Bacteroidia	Flavobacteriales	Crocinitomicaceae	NA	rare	Narrow	FALSE	FALSE
asv1111	Bacteria	Proteobacteria	Gammaproteobacteria	SAR86	D2472	NA	rare	Narrow	FALSE	FALSE
asv1112	Bacteria	Proteobacteria	Gammaproteobacteria	Pseudomonadales	Pseudomonadaceae	Pseudomonas_E	rare	Narrow	FALSE	FALSE
asv1113	Bacteria	Proteobacteria	Gammaproteobacteria	Pseudomonadales	Halieaceae	Luminiphilus	rare	Narrow	FALSE	FALSE
asv1114	Bacteria	Bacteroidota	Bacteroidia	Cytophagales	Marinoscillaceae	Marinoscillum	rare	Narrow	FALSE	FALSE
asv1115	Bacteria	Bacteroidota	Bacteroidia	Flavobacteriales	Flavobacteriaceae	NA	rare	Narrow	FALSE	FALSE
asv1116	Bacteria	Verrucomicrobiota	Verrucomicrobiae	Verrucomicrobiales	DEV007	SZUA-55	rare	Narrow	FALSE	FALSE
asv1117	Bacteria	Proteobacteria	Alphaproteobacteria	Caulobacterales	Caulobacteraceae	Brevundimonas	rare	Narrow	FALSE	FALSE
asv1119	Bacteria	Proteobacteria	Alphaproteobacteria	Pelagibacterales	Pelagibacteraceae	NA	rare	Narrow	FALSE	FALSE
asv1120	Bacteria	Proteobacteria	Alphaproteobacteria	Pelagibacterales	Pelagibacteraceae	Pelagibacter	rare	Narrow	FALSE	FALSE
asv1121	Bacteria	NA	NA	NA	NA	NA	rare	Narrow	FALSE	FALSE
asv1123	Bacteria	Proteobacteria	Gammaproteobacteria	NA	NA	NA	rare	Narrow	FALSE	FALSE
asv1124	Bacteria	Bacteroidota	Bacteroidia	Flavobacteriales	Flavobacteriaceae	Salegentibacter	rare	Narrow	FALSE	FALSE
asv1125	Bacteria	Firmicutes_A	Clostridia	Lachnospirales	Lachnospiraceae	Blautia_A	rare	Narrow	FALSE	FALSE
asv1126	Bacteria	Proteobacteria	Alphaproteobacteria	Pelagibacterales	Pelagibacteraceae	NA	rare	Intermediate	FALSE	FALSE
asv1127	Bacteria	Proteobacteria	Gammaproteobacteria	Pseudomonadales	Porticoccaceae	NA	rare	Narrow	FALSE	FALSE
asv1128	Bacteria	Proteobacteria	Gammaproteobacteria	Burkholderiales	Burkholderiaceae	NA	rare	Narrow	FALSE	FALSE
asv1129	Bacteria	Proteobacteria	Alphaproteobacteria	Pelagibacterales	Pelagibacteraceae	AAA240-E13	rare	Narrow	FALSE	FALSE
asv1130	Bacteria	Bacteroidota	Bacteroidia	Flavobacteriales	Flavobacteriaceae	NA	rare	Narrow	FALSE	FALSE
asv1131	Bacteria	Proteobacteria	Alphaproteobacteria	Pelagibacterales	Pelagibacteraceae	AAA240-E13	rare	Narrow	FALSE	FALSE
asv1132	Bacteria	Bacteroidota	Bacteroidia	Flavobacteriales	Flavobacteriaceae	MS024-2A	rare	Narrow	FALSE	FALSE
asv1133	Bacteria	Proteobacteria	Gammaproteobacteria	Pseudomonadales	Pseudomonadaceae	Pseudomonas_D	rare	Narrow	FALSE	FALSE
asv1134	Bacteria	Proteobacteria	Gammaproteobacteria	Pseudomonadales	Halieaceae	NA	rare	Narrow	FALSE	FALSE
asv1135	Bacteria	Proteobacteria	Alphaproteobacteria	NA	NA	NA	rare	Narrow	FALSE	FALSE
asv1136	Bacteria	Bacteroidota	Bacteroidia	Flavobacteriales	Flavobacteriaceae	MS024-2A	rare	Narrow	FALSE	FALSE
asv1137	Bacteria	Verrucomicrobiota	Verrucomicrobiae	Pedosphaerales	GCA-2715965	GCA-2715965	rare	Narrow	FALSE	FALSE
asv1138	Bacteria	Bacteroidota	Bacteroidia	Flavobacteriales	Flavobacteriaceae	NA	rare	Narrow	FALSE	FALSE
asv1140	Bacteria	Proteobacteria	Alphaproteobacteria	Pelagibacterales	Pelagibacteraceae	Pelagibacter_A	rare	Narrow	FALSE	FALSE
asv1141	Bacteria	Proteobacteria	Alphaproteobacteria	NA	NA	NA	rare	Narrow	FALSE	FALSE
asv1142	Bacteria	Actinobacteriota	Acidimicrobiia	TMED189	TMED189	TMED189	rare	Narrow	FALSE	FALSE
asv1143	Bacteria	Proteobacteria	Gammaproteobacteria	Enterobacterales	Shewanellaceae	Shewanella	rare	Narrow	FALSE	FALSE
asv1144	Bacteria	Proteobacteria	Alphaproteobacteria	Sphingomonadales	Sphingomonadaceae	Sphingopyxis	rare	Narrow	FALSE	FALSE
asv1145	Bacteria	Bacteroidota	Bacteroidia	Flavobacteriales	Flavobacteriaceae	NA	rare	Narrow	FALSE	FALSE
asv1146	Bacteria	Proteobacteria	Gammaproteobacteria	NA	NA	NA	rare	Narrow	FALSE	FALSE
asv1147	Bacteria	Proteobacteria	Alphaproteobacteria	NA	NA	NA	rare	Narrow	FALSE	FALSE
asv1148	Bacteria	Bacteroidota	Bacteroidia	NA	NA	NA	rare	Narrow	FALSE	FALSE
asv1149	Bacteria	Proteobacteria	Gammaproteobacteria	Pseudomonadales	Halieaceae	Luminiphilus	rare	Narrow	FALSE	FALSE
asv1150	Bacteria	Proteobacteria	Gammaproteobacteria	SAR86	D2472	NA	rare	Narrow	FALSE	FALSE
asv1151	Bacteria	Proteobacteria	Gammaproteobacteria	NA	NA	NA	rare	Narrow	FALSE	FALSE
asv1152	Bacteria	Proteobacteria	Gammaproteobacteria	Enterobacterales	Enterobacteriaceae	Enterobacter	rare	Narrow	FALSE	FALSE
asv1154	Bacteria	Proteobacteria	Gammaproteobacteria	SAR86	D2472	SAR86A	rare	Narrow	FALSE	FALSE
asv1155	Bacteria	Proteobacteria	Gammaproteobacteria	SAR86	SAR86	GCA-2707915	rare	Narrow	FALSE	FALSE
asv1156	Bacteria	Proteobacteria	Alphaproteobacteria	Caulobacterales	Hyphomonadaceae	Hyphomonas	rare	Narrow	FALSE	FALSE
asv1157	Bacteria	Marinisomatota	Marinisomatia	SCGC-AAA003-L08	GCA-002707645	GCA-002707645	rare	Narrow	FALSE	FALSE
asv1158	Bacteria	Proteobacteria	Alphaproteobacteria	NA	NA	NA	rare	Narrow	FALSE	FALSE
asv1160	Bacteria	Bacteroidota	Bacteroidia	Flavobacteriales	Flavobacteriaceae	MED-G11	rare	Intermediate	FALSE	FALSE
asv1161	Bacteria	Bacteroidota	Bacteroidia	Flavobacteriales	Flavobacteriaceae	Hel1-33-131	rare	Narrow	FALSE	FALSE
asv1162	Bacteria	Proteobacteria	Alphaproteobacteria	Pelagibacterales	Pelagibacteraceae	Pelagibacter	rare	Narrow	FALSE	FALSE
asv1163	Bacteria	Proteobacteria	Alphaproteobacteria	Rhodobacterales	Rhodobacteraceae	R2A62	rare	Narrow	FALSE	FALSE
asv1164	Bacteria	Actinobacteriota	Acidimicrobiia	Microtrichales	Ilumatobacteraceae	Ilumatobacter_A	rare	Narrow	FALSE	FALSE
asv1165	Bacteria	Proteobacteria	Gammaproteobacteria	Enterobacterales	Vibrionaceae	Vibrio	rare	Narrow	FALSE	FALSE
asv1166	Bacteria	Proteobacteria	Gammaproteobacteria	Pseudomonadales	Moraxellaceae	Psychrobacter	rare	Narrow	FALSE	FALSE
asv1168	Bacteria	NA	NA	NA	NA	NA	rare	Narrow	FALSE	FALSE
asv1169	Bacteria	Proteobacteria	Gammaproteobacteria	Pseudomonadales	Halieaceae	Luminiphilus	rare	Narrow	FALSE	FALSE
asv1170	Bacteria	Proteobacteria	Gammaproteobacteria	SAR86	D2472	SCGC-AAA076-P13	rare	Intermediate	FALSE	FALSE
asv1171	Bacteria	Myxococcota	Bradimonadia	UBA7976	UBA1532	UBA1532	rare	Narrow	FALSE	FALSE
asv1172	Bacteria	Proteobacteria	Gammaproteobacteria	Burkholderiales	Burkholderiaceae	Brachymonas	rare	Narrow	FALSE	FALSE
asv1174	Bacteria	Proteobacteria	Alphaproteobacteria	NA	NA	NA	rare	Narrow	FALSE	FALSE
asv1175	Bacteria	Proteobacteria	Alphaproteobacteria	Pelagibacterales	Pelagibacteraceae	NA	rare	Narrow	FALSE	FALSE
asv1176	Bacteria	Proteobacteria	Alphaproteobacteria	Pelagibacterales	Pelagibacteraceae	Pelagibacter_A	rare	Narrow	FALSE	FALSE
asv1177	Bacteria	Proteobacteria	Gammaproteobacteria	Pseudomonadales	Pseudomonadaceae	Pseudomonas_E	rare	Narrow	FALSE	FALSE
asv1178	Bacteria	Proteobacteria	Gammaproteobacteria	Pseudomonadales	Halieaceae	Luminiphilus	rare	Intermediate	FALSE	FALSE
asv1179	Bacteria	Proteobacteria	Gammaproteobacteria	Enterobacterales	Alteromonadaceae	Idiomarina	rare	Narrow	FALSE	FALSE
asv1180	Bacteria	Proteobacteria	Gammaproteobacteria	Pseudomonadales	HTCC2089	NA	rare	Narrow	FALSE	FALSE
asv1181	Bacteria	Proteobacteria	Alphaproteobacteria	Puniceispirillales	Puniceispirillaceae	Puniceispirillum	rare	Narrow	FALSE	FALSE
asv1182	Bacteria	Proteobacteria	Alphaproteobacteria	NA	NA	NA	rare	Narrow	FALSE	FALSE
asv1183	Bacteria	NA	NA	NA	NA	NA	rare	Narrow	FALSE	FALSE
asv1184	Bacteria	Gemmatimonadota	Gemmatimonadetes	SG8-23	UBA6960	SZUA-318	rare	Narrow	FALSE	FALSE
asv1185	Bacteria	Proteobacteria	Alphaproteobacteria	Caulobacterales	Parvularculaceae	Marinicaulis	rare	Narrow	FALSE	FALSE
asv1186	Bacteria	Proteobacteria	Gammaproteobacteria	Nevskiales	Salinisphaeraceae	Salinisphaera	rare	Narrow	FALSE	FALSE
asv1187	Bacteria	Cyanobacteria	NA	NA	NA	NA	rare	Narrow	FALSE	FALSE
asv1188	Bacteria	Proteobacteria	Alphaproteobacteria	Rhodobacterales	Rhodobacteraceae	Amylibacter_A	rare	Narrow	FALSE	FALSE
asv1189	Bacteria	Bacteroidota	Bacteroidia	Flavobacteriales	Flavobacteriaceae	Tenacibaculum	rare	Narrow	FALSE	FALSE
asv1190	Bacteria	Bacteroidota	Bacteroidia	NA	NA	NA	rare	Narrow	FALSE	FALSE
asv1191	Bacteria	Proteobacteria	Gammaproteobacteria	SAR86	AG-339-G14	AG-390-O18	rare	Narrow	FALSE	FALSE
asv1192	Bacteria	Proteobacteria	Alphaproteobacteria	Pelagibacterales	Pelagibacteraceae	NA	rare	Narrow	FALSE	FALSE
asv1193	Bacteria	Proteobacteria	Gammaproteobacteria	Nevskiales	Oceanococcaceae	OUC007	rare	Narrow	FALSE	FALSE
asv1194	Bacteria	NA	NA	NA	NA	NA	rare	Narrow	FALSE	FALSE
asv1195	Bacteria	Proteobacteria	Alphaproteobacteria	Puniceispirillales	Puniceispirillaceae	Puniceispirillum	rare	Narrow	FALSE	FALSE
asv1196	Bacteria	Bacteroidota	Bacteroidia	Flavobacteriales	Flavobacteriaceae	Polaribacter	rare	Narrow	FALSE	FALSE
asv1197	Bacteria	Cyanobacteria	Cyanobacteriia	Synechococcales	Cyanobiaceae	NA	rare	Narrow	FALSE	FALSE
asv1198	Bacteria	Actinobacteriota	NA	NA	NA	NA	rare	Narrow	FALSE	FALSE
asv1199	Bacteria	Proteobacteria	Alphaproteobacteria	NA	NA	NA	rare	Narrow	FALSE	FALSE
asv1200	Bacteria	Proteobacteria	Gammaproteobacteria	Pseudomonadales	Alcanivoracaceae	Alcanivorax	rare	Narrow	FALSE	FALSE
asv1201	Bacteria	Proteobacteria	Alphaproteobacteria	Pelagibacterales	Pelagibacteraceae	Pelagibacter	rare	Narrow	FALSE	FALSE
asv1202	Bacteria	Proteobacteria	Alphaproteobacteria	Pelagibacterales	Pelagibacteraceae	AG-414-E02	rare	Narrow	FALSE	FALSE
asv1203	Bacteria	Proteobacteria	Gammaproteobacteria	Pseudomonadales	Oleiphilaceae	Marinobacter	rare	Narrow	FALSE	FALSE
asv1204	Bacteria	Proteobacteria	Alphaproteobacteria	Pelagibacterales	Pelagibacteraceae	Pelagibacter_A	rare	Narrow	FALSE	FALSE
asv1205	Bacteria	Bacteroidota	Bacteroidia	Flavobacteriales	Flavobacteriaceae	Psychroserpens	rare	Narrow	FALSE	FALSE
asv1206	Bacteria	Verrucomicrobiota	Verrucomicrobiae	Pedosphaerales	GCA-2715965	GCA-2715965	rare	Narrow	FALSE	FALSE
asv1207	Bacteria	Proteobacteria	Gammaproteobacteria	Pseudomonadales	Porticoccaceae	HTCC2207	rare	Narrow	FALSE	FALSE
asv1208	Bacteria	Cyanobacteria	NA	NA	NA	NA	rare	Narrow	FALSE	FALSE
asv1209	Bacteria	Bacteroidota	Bacteroidia	NA	NA	NA	rare	Narrow	FALSE	FALSE
asv1210	Bacteria	Proteobacteria	Alphaproteobacteria	Pelagibacterales	Pelagibacteraceae	Pelagibacter	rare	Narrow	FALSE	FALSE
asv1211	Bacteria	Proteobacteria	Alphaproteobacteria	Caulobacterales	Maricaulaceae	Oceanicaulis	rare	Narrow	FALSE	FALSE
asv1212	Bacteria	Bacteroidota	NA	NA	NA	NA	rare	Narrow	FALSE	FALSE
asv1213	Bacteria	Proteobacteria	Gammaproteobacteria	Enterobacterales	Alteromonadaceae	Alteromonas	rare	Narrow	FALSE	FALSE
asv1214	Bacteria	NA	NA	NA	NA	NA	rare	Narrow	FALSE	FALSE
asv1215	Bacteria	Verrucomicrobiota	Verrucomicrobiae	Opitutales	NA	NA	rare	Narrow	FALSE	FALSE
asv1216	Bacteria	Proteobacteria	Gammaproteobacteria	Pseudomonadales	Halomonadaceae	Halomonas	rare	Narrow	FALSE	FALSE
asv1217	Bacteria	Firmicutes	Bacilli	Bacillales	Bacillaceae_B	Bacillus_F	rare	Narrow	FALSE	FALSE
asv1218	Bacteria	Firmicutes	Bacilli	Staphylococcales	Staphylococcaceae	Staphylococcus	rare	Narrow	FALSE	FALSE
asv1219	Bacteria	Bacteroidota	Bacteroidia	Flavobacteriales	UA16	UA16	rare	Narrow	FALSE	FALSE
asv1220	Bacteria	Proteobacteria	Gammaproteobacteria	Enterobacterales	Vibrionaceae	Vibrio	rare	Narrow	FALSE	FALSE
asv1221	Bacteria	Marinisomatota	Marinisomatia	Marinisomatales	TCS55	TMED108	rare	Narrow	FALSE	FALSE
asv1222	Bacteria	Proteobacteria	Gammaproteobacteria	Pseudomonadales	Saccharospirillaceae	Oleibacter	rare	Narrow	FALSE	FALSE
asv1223	Bacteria	Proteobacteria	NA	NA	NA	NA	rare	Narrow	FALSE	FALSE
asv1224	Bacteria	Proteobacteria	Alphaproteobacteria	Pelagibacterales	Pelagibacteraceae	Pelagibacter	rare	Narrow	FALSE	FALSE
asv1225	Bacteria	Proteobacteria	Gammaproteobacteria	Enterobacterales	Pasteurellaceae	Haemophilus_A	rare	Narrow	FALSE	FALSE
asv1226	Bacteria	Proteobacteria	Gammaproteobacteria	Enterobacterales	Enterobacteriaceae	NA	rare	Narrow	FALSE	FALSE
asv1227	Bacteria	Proteobacteria	Gammaproteobacteria	Pseudomonadales	HTCC2089	UBA4421	rare	Intermediate	FALSE	FALSE
asv1228	Bacteria	Bacteroidota	Bacteroidia	Flavobacteriales	Flavobacteriaceae	NA	rare	Narrow	FALSE	FALSE
asv1229	Bacteria	Proteobacteria	Gammaproteobacteria	SAR86	AG-339-G14	AG-339-G14	rare	Narrow	FALSE	FALSE
asv1230	Bacteria	Proteobacteria	Alphaproteobacteria	HIMB59	GCA-002718135	AG-337-I02	rare	Narrow	FALSE	FALSE
asv1231	Bacteria	Bacteroidota	Bacteroidia	NA	NA	NA	rare	Narrow	FALSE	FALSE
asv1232	Bacteria	Proteobacteria	Alphaproteobacteria	NA	NA	NA	rare	Narrow	FALSE	FALSE
asv1233	Bacteria	Verrucomicrobiota	Verrucomicrobiae	Opitutales	Puniceicoccaceae	BACL24	rare	Narrow	FALSE	FALSE
asv1235	Bacteria	Marinisomatota	Marinisomatia	SCGC-AAA003-L08	TMED161	TMED161	rare	Narrow	FALSE	FALSE
asv1236	Bacteria	Bacteroidota	Bacteroidia	Flavobacteriales	Flavobacteriaceae	NA	rare	Narrow	FALSE	FALSE
asv1238	Bacteria	Proteobacteria	Gammaproteobacteria	Enterobacterales	Alteromonadaceae	P0211	rare	Narrow	FALSE	FALSE
asv1239	Bacteria	Proteobacteria	Gammaproteobacteria	Burkholderiales	Methylophilaceae	BACL14	rare	Narrow	FALSE	FALSE
asv1240	Bacteria	Actinobacteriota	Acidimicrobiia	TMED189	TMED189	TMED189	rare	Narrow	FALSE	FALSE
asv1241	Bacteria	Proteobacteria	Alphaproteobacteria	NA	NA	NA	rare	Narrow	FALSE	FALSE
asv1242	Bacteria	Proteobacteria	Alphaproteobacteria	Pelagibacterales	AG-422-B15	AG-422-B15	rare	Narrow	FALSE	FALSE
asv1243	Bacteria	Proteobacteria	Alphaproteobacteria	Pelagibacterales	AG-422-B15	AG-422-B15	rare	Narrow	FALSE	FALSE
asv1244	Bacteria	Proteobacteria	Gammaproteobacteria	SAR86	TMED112	TMED112	rare	Intermediate	FALSE	FALSE
asv1245	Bacteria	Bacteroidota	Bacteroidia	Flavobacteriales	NA	NA	rare	Narrow	FALSE	FALSE
asv1246	Bacteria	Proteobacteria	Gammaproteobacteria	Pseudomonadales	Oleiphilaceae	Marinobacter	rare	Narrow	FALSE	FALSE
asv1247	Bacteria	Proteobacteria	Gammaproteobacteria	Enterobacterales	Enterobacteriaceae	NA	rare	Narrow	FALSE	FALSE
asv1248	Bacteria	Proteobacteria	Alphaproteobacteria	Rhodobacterales	Rhodobacteraceae	Limimaricola	rare	Narrow	FALSE	FALSE
asv1249	Bacteria	Bacteroidota	Bacteroidia	Flavobacteriales	Flavobacteriaceae	NA	rare	Narrow	FALSE	FALSE
asv1250	Bacteria	Proteobacteria	Gammaproteobacteria	NA	NA	NA	rare	Narrow	FALSE	FALSE
asv1251	Bacteria	NA	NA	NA	NA	NA	rare	Narrow	FALSE	FALSE
asv1252	Bacteria	Proteobacteria	Alphaproteobacteria	NA	NA	NA	rare	Intermediate	FALSE	FALSE
asv1254	Bacteria	Actinobacteriota	NA	NA	NA	NA	rare	Narrow	FALSE	FALSE
asv1256	Bacteria	Proteobacteria	Alphaproteobacteria	Pelagibacterales	Pelagibacteraceae	NA	rare	Narrow	FALSE	FALSE
asv1257	Bacteria	Proteobacteria	Alphaproteobacteria	Pelagibacterales	Pelagibacteraceae	Pelagibacter	rare	Narrow	FALSE	FALSE
asv1258	Bacteria	Verrucomicrobiota	Verrucomicrobiae	Opitutales	Puniceicoccaceae	WN38	rare	Narrow	FALSE	FALSE
asv1259	Bacteria	Proteobacteria	Alphaproteobacteria	Caulobacterales	Hyphomonadaceae	Hyphomonas	rare	Narrow	FALSE	FALSE
asv1260	Bacteria	Proteobacteria	Gammaproteobacteria	Enterobacterales	Enterobacteriaceae	NA	rare	Narrow	FALSE	FALSE
asv1261	Bacteria	Proteobacteria	Alphaproteobacteria	HIMB59	GCA-002718135	AG-337-I02	rare	Narrow	FALSE	FALSE
asv1262	Bacteria	Proteobacteria	Gammaproteobacteria	Burkholderiales	Methylophilaceae	BACL14	rare	Narrow	FALSE	FALSE
asv1263	Bacteria	Proteobacteria	Gammaproteobacteria	Pseudomonadales	Saccharospirillaceae	Oleibacter	rare	Narrow	FALSE	FALSE
asv1264	Bacteria	Proteobacteria	Gammaproteobacteria	Enterobacterales	Alteromonadaceae	NA	rare	Narrow	FALSE	FALSE
asv1265	Bacteria	Bacteroidota	Bacteroidia	Flavobacteriales	Flavobacteriaceae	NA	rare	Narrow	FALSE	FALSE
asv1266	Bacteria	Proteobacteria	Alphaproteobacteria	Rhodobacterales	Rhodobacteraceae	NA	rare	Narrow	FALSE	FALSE
asv1267	Bacteria	Proteobacteria	Gammaproteobacteria	Pseudomonadales	Nitrincolaceae	NA	rare	Narrow	FALSE	FALSE
asv1268	Bacteria	Proteobacteria	Gammaproteobacteria	SAR86	D2472	SAR86A	rare	Narrow	FALSE	FALSE
asv1269	Bacteria	Proteobacteria	Gammaproteobacteria	NA	NA	NA	rare	Narrow	FALSE	FALSE
asv1270	Bacteria	Proteobacteria	Alphaproteobacteria	HIMB59	HIMB59	HIMB59	rare	Narrow	FALSE	FALSE
asv1271	Bacteria	Proteobacteria	Alphaproteobacteria	NA	NA	NA	rare	Narrow	FALSE	FALSE
asv1272	Bacteria	Planctomycetota	UBA8108	UBA1146	UBA1146	UBA12191	rare	Narrow	FALSE	FALSE
asv1273	Bacteria	Bacteroidota	Bacteroidia	Flavobacteriales	NA	NA	rare	Narrow	FALSE	FALSE
asv1274	Bacteria	Marinisomatota	Marinisomatia	SCGC-AAA003-L08	TMED6	TMED6	rare	Narrow	FALSE	FALSE
asv1275	Bacteria	Marinisomatota	Marinisomatia	Marinisomatales	Marinisomataceae	Marinisoma	rare	Narrow	FALSE	FALSE
asv1276	Bacteria	Firmicutes	Bacilli	Bacillales	Bacillaceae_B	Bacillus_F	rare	Narrow	FALSE	FALSE
asv1278	Bacteria	Proteobacteria	Alphaproteobacteria	Sphingomonadales	Sphingomonadaceae	Altererythrobacter_B	rare	Narrow	FALSE	FALSE
asv1279	Bacteria	NA	NA	NA	NA	NA	rare	Narrow	FALSE	FALSE
asv1280	Bacteria	Proteobacteria	Gammaproteobacteria	Pseudomonadales	Halomonadaceae	Halomonas	rare	Narrow	FALSE	FALSE
asv1281	Bacteria	Proteobacteria	Gammaproteobacteria	Burkholderiales	Methylophilaceae	BACL14	rare	Narrow	FALSE	FALSE
asv1282	Bacteria	Proteobacteria	Gammaproteobacteria	Pseudomonadales	Halieaceae	Luminiphilus	rare	Narrow	FALSE	FALSE
asv1283	Bacteria	Proteobacteria	Gammaproteobacteria	Pseudomonadales	Porticoccaceae	50-400-T64	rare	Narrow	FALSE	FALSE
asv1284	Bacteria	Bacteroidota	Bacteroidia	NA	NA	NA	rare	Narrow	FALSE	FALSE
asv1285	Bacteria	Planctomycetota	UBA1135	UBA2386	UBA2386	GCA-2684655	rare	Narrow	FALSE	FALSE
asv1286	Bacteria	Bacteroidota	Bacteroidia	Flavobacteriales	Flavobacteriaceae	NA	rare	Narrow	FALSE	FALSE
asv1288	Bacteria	Proteobacteria	Gammaproteobacteria	Pseudomonadales	HTCC2089	GCA-002727775	rare	Narrow	FALSE	FALSE
asv1289	Bacteria	Bacteroidota	Bacteroidia	Flavobacteriales	Flavobacteriaceae	Flavobacterium	rare	Narrow	FALSE	FALSE
asv1290	Bacteria	Bacteroidota	Bacteroidia	Flavobacteriales	UBA7430	GCA-2692065	rare	Narrow	FALSE	FALSE
asv1292	Bacteria	Proteobacteria	Gammaproteobacteria	NA	NA	NA	rare	Narrow	FALSE	FALSE
asv1293	Bacteria	Proteobacteria	Alphaproteobacteria	NA	NA	NA	rare	Narrow	FALSE	FALSE
asv1294	Bacteria	Proteobacteria	Alphaproteobacteria	NA	NA	NA	rare	Narrow	FALSE	FALSE
asv1295	Bacteria	Proteobacteria	Gammaproteobacteria	Pseudomonadales	Pseudohongiellaceae	OM182	rare	Narrow	FALSE	TRUE
asv1296	Bacteria	NA	NA	NA	NA	NA	rare	Narrow	FALSE	FALSE
asv1297	Bacteria	NA	NA	NA	NA	NA	rare	Narrow	FALSE	FALSE
asv1298	Bacteria	Proteobacteria	Gammaproteobacteria	Pseudomonadales	Alcanivoracaceae	Alcanivorax	rare	Narrow	FALSE	FALSE
asv1299	Bacteria	Firmicutes	Bacilli	Bacillales	Bacillaceae_I	Bacillus_G	rare	Narrow	FALSE	FALSE
asv1300	Bacteria	Proteobacteria	Gammaproteobacteria	SAR86	D2472	SCGC-AAA076-P13	rare	Narrow	FALSE	FALSE
asv1301	Bacteria	Proteobacteria	NA	NA	NA	NA	rare	Narrow	FALSE	FALSE
asv1302	Bacteria	Firmicutes	Bacilli	Bacillales	Bacillaceae_A	Bacillus_Y	rare	Narrow	FALSE	FALSE
asv1303	Bacteria	Proteobacteria	Gammaproteobacteria	Burkholderiales	Burkholderiaceae	NA	rare	Narrow	FALSE	FALSE
asv1304	Bacteria	Proteobacteria	Alphaproteobacteria	Rhodobacterales	Rhodobacteraceae	NA	rare	Narrow	FALSE	FALSE
asv1305	Bacteria	Proteobacteria	Alphaproteobacteria	NA	NA	NA	rare	Narrow	FALSE	FALSE
asv1306	Bacteria	Proteobacteria	Alphaproteobacteria	Puniceispirillales	Puniceispirillaceae	HIMB100	rare	Narrow	FALSE	FALSE
asv1307	Bacteria	NA	NA	NA	NA	NA	rare	Narrow	FALSE	FALSE
asv1308	Bacteria	Proteobacteria	Alphaproteobacteria	Pelagibacterales	Pelagibacteraceae	NA	rare	Narrow	FALSE	FALSE
asv1309	Bacteria	Proteobacteria	Gammaproteobacteria	Enterobacterales	Vibrionaceae	Vibrio	rare	Narrow	FALSE	FALSE
asv1310	Bacteria	NA	NA	NA	NA	NA	rare	Narrow	FALSE	FALSE
asv1311	Bacteria	Proteobacteria	Gammaproteobacteria	Pseudomonadales	Cellvibrionaceae	Marinimicrobium	rare	Narrow	FALSE	FALSE
asv1312	Bacteria	Bacteroidota	Bacteroidia	Flavobacteriales	Flavobacteriaceae	MED-G11	rare	Narrow	FALSE	FALSE
asv1313	Bacteria	Proteobacteria	Alphaproteobacteria	Rhodobacterales	Rhodobacteraceae	Nereida	rare	Narrow	FALSE	FALSE
asv1314	Bacteria	Proteobacteria	Gammaproteobacteria	Pseudomonadales	Porticoccaceae	HTCC2207	rare	Narrow	FALSE	FALSE
asv1315	Bacteria	Verrucomicrobiota	Verrucomicrobiae	Verrucomicrobiales	NA	NA	rare	Narrow	FALSE	FALSE
asv1317	Bacteria	Firmicutes_A	Clostridia	Oscillospirales	Ruminococcaceae	Faecalibacterium	rare	Narrow	FALSE	FALSE
asv1318	Bacteria	Proteobacteria	Alphaproteobacteria	Pelagibacterales	Pelagibacteraceae	NA	rare	Intermediate	FALSE	FALSE
asv1319	Bacteria	Proteobacteria	Gammaproteobacteria	Enterobacterales	Enterobacteriaceae	NA	rare	Narrow	FALSE	FALSE
asv1320	Bacteria	Proteobacteria	Alphaproteobacteria	Pelagibacterales	Pelagibacteraceae	NA	rare	Narrow	FALSE	FALSE
asv1321	Bacteria	Actinobacteriota	Acidimicrobiia	TMED189	TMED189	TMED189	rare	Narrow	FALSE	FALSE
asv1322	Bacteria	Actinobacteriota	Rubrobacteria	Rubrobacterales	Rubrobacteraceae	Rubrobacter_A	rare	Narrow	FALSE	FALSE
asv1323	Bacteria	Proteobacteria	Gammaproteobacteria	SAR86	NA	NA	rare	Narrow	FALSE	FALSE
asv1324	Bacteria	Proteobacteria	Gammaproteobacteria	Enterobacterales	Alteromonadaceae	Pseudoalteromonas	rare	Narrow	FALSE	FALSE
asv1326	Bacteria	Proteobacteria	Alphaproteobacteria	Rhizobiales	Rhizobiaceae	Rhizobium	rare	Narrow	FALSE	FALSE
asv1327	Bacteria	Proteobacteria	Alphaproteobacteria	Rhodobacterales	Rhodobacteraceae	NA	rare	Narrow	FALSE	FALSE
asv1328	Bacteria	Bacteroidota	Bacteroidia	Cytophagales	Cyclobacteriaceae	UBA4465	rare	Narrow	FALSE	FALSE
asv1329	Bacteria	Proteobacteria	Gammaproteobacteria	Enterobacterales	Alteromonadaceae	Pseudoalteromonas	rare	Narrow	FALSE	FALSE
asv1330	Bacteria	Bacteroidota	Bacteroidia	Cytophagales	Marinoscillaceae	Marinoscillum	rare	Narrow	FALSE	FALSE
asv1331	Bacteria	Proteobacteria	Gammaproteobacteria	Pseudomonadales	HTCC2089	UBA4421	rare	Narrow	FALSE	FALSE
asv1332	Bacteria	Firmicutes	Bacilli	Staphylococcales	Staphylococcaceae	Staphylococcus	rare	Narrow	FALSE	FALSE
asv1333	Bacteria	Proteobacteria	Alphaproteobacteria	Pelagibacterales	Pelagibacteraceae	MED-G40	rare	Narrow	FALSE	FALSE
asv1334	Bacteria	Bacteroidota	Bacteroidia	Flavobacteriales	Flavobacteriaceae	Leeuwenhoekiella	rare	Narrow	FALSE	FALSE
asv1335	Bacteria	Bacteroidota	Bacteroidia	Flavobacteriales	Flavobacteriaceae	NA	rare	Narrow	FALSE	FALSE
asv1336	Bacteria	Bacteroidota	Bacteroidia	Flavobacteriales	Weeksellaceae	Cloacibacterium	rare	Narrow	FALSE	FALSE
asv1338	Bacteria	Proteobacteria	Alphaproteobacteria	Pelagibacterales	Pelagibacteraceae	Pelagibacter	rare	Narrow	FALSE	FALSE
asv1339	Bacteria	Proteobacteria	Gammaproteobacteria	Pseudomonadales	HTCC2089	UBA4421	rare	Narrow	FALSE	FALSE
asv1340	Bacteria	Bacteroidota	Bacteroidia	Flavobacteriales	Flavobacteriaceae	NA	rare	Narrow	FALSE	FALSE
asv1341	Bacteria	Proteobacteria	Alphaproteobacteria	Rhodobacterales	Rhodobacteraceae	Yoonia	rare	Narrow	FALSE	FALSE
asv1343	Bacteria	Proteobacteria	Gammaproteobacteria	Enterobacterales	Shewanellaceae	Shewanella	rare	Narrow	FALSE	FALSE
asv1344	Bacteria	NA	NA	NA	NA	NA	rare	Narrow	FALSE	FALSE
asv1345	Bacteria	Proteobacteria	Gammaproteobacteria	Enterobacterales	Aeromonadaceae	Aeromonas	rare	Intermediate	FALSE	FALSE
asv1346	Bacteria	Proteobacteria	Alphaproteobacteria	Rhodobacterales	Rhodobacteraceae	NA	rare	Intermediate	FALSE	FALSE
asv1347	Bacteria	Proteobacteria	Gammaproteobacteria	Enterobacterales	Alteromonadaceae	Idiomarina	rare	Narrow	FALSE	FALSE
asv1348	Bacteria	Proteobacteria	Gammaproteobacteria	Pseudomonadales	Alcanivoracaceae	Alcanivorax	rare	Narrow	FALSE	FALSE
asv1349	Bacteria	Proteobacteria	Gammaproteobacteria	Pseudomonadales	Halomonadaceae	Salinicola	rare	Narrow	FALSE	FALSE
asv1351	Bacteria	Proteobacteria	Alphaproteobacteria	HIMB59	GCA-002718135	AG-337-I02	rare	Narrow	FALSE	FALSE
asv1352	Bacteria	Bacteroidota	Bacteroidia	NA	NA	NA	rare	Narrow	FALSE	FALSE
asv1353	Bacteria	Proteobacteria	Gammaproteobacteria	Pseudomonadales	Halomonadaceae	Chromohalobacter	rare	Narrow	FALSE	FALSE
asv1354	Bacteria	Bacteroidota	Bacteroidia	Flavobacteriales	Flavobacteriaceae	NA	rare	Narrow	FALSE	FALSE
asv1355	Bacteria	Cyanobacteria	Cyanobacteriia	Synechococcales	Cyanobiaceae	Synechococcus_C	rare	Narrow	FALSE	FALSE
asv1356	Bacteria	Proteobacteria	Gammaproteobacteria	Pseudomonadales	NA	NA	rare	Narrow	FALSE	FALSE
asv1357	Bacteria	Verrucomicrobiota	Verrucomicrobiae	Verrucomicrobiales	Akkermansiaceae	Roseibacillus	rare	Narrow	FALSE	FALSE
asv1358	Bacteria	Proteobacteria	Alphaproteobacteria	Pelagibacterales	Pelagibacteraceae	NA	rare	Narrow	FALSE	FALSE
asv1359	Bacteria	Gemmatimonadota	Gemmatimonadetes	SG8-23	UBA6960	SZUA-318	rare	Narrow	FALSE	FALSE
asv1360	Bacteria	Proteobacteria	Gammaproteobacteria	Pseudomonadales	Spongiibacteraceae	Spongiibacter	rare	Narrow	FALSE	FALSE
asv1361	Bacteria	Bacteroidota	Bacteroidia	NA	NA	NA	rare	Narrow	FALSE	FALSE
asv1364	Bacteria	Proteobacteria	NA	NA	NA	NA	rare	Narrow	FALSE	FALSE
asv1366	Bacteria	Proteobacteria	Gammaproteobacteria	Enterobacterales	Enterobacteriaceae	NA	rare	Narrow	FALSE	FALSE
asv1367	Bacteria	Actinobacteriota	Actinobacteria	Actinomycetales	Micrococcaceae	Rothia	rare	Narrow	FALSE	FALSE
asv1368	Bacteria	Proteobacteria	Gammaproteobacteria	SAR86	AG-339-G14	AG-339-G14	rare	Narrow	FALSE	FALSE
asv1369	Bacteria	Gemmatimonadota	Gemmatimonadetes	SG8-23	UBA6960	SZUA-318	rare	Narrow	FALSE	FALSE
asv1370	Bacteria	Proteobacteria	Alphaproteobacteria	NA	NA	NA	rare	Narrow	FALSE	FALSE
asv1371	Bacteria	Proteobacteria	Alphaproteobacteria	NA	NA	NA	rare	Narrow	FALSE	FALSE
asv1372	Bacteria	Bacteroidota	Bacteroidia	NA	NA	NA	rare	Narrow	FALSE	FALSE
asv1373	Bacteria	Bacteroidota	Bacteroidia	Flavobacteriales	Weeksellaceae	Cloacibacterium	rare	Narrow	FALSE	FALSE
asv1374	Bacteria	Proteobacteria	Alphaproteobacteria	Rhodobacterales	Rhodobacteraceae	Pseudophaeobacter	rare	Narrow	FALSE	FALSE
asv1376	Bacteria	Proteobacteria	NA	NA	NA	NA	rare	Narrow	FALSE	FALSE
asv1377	Bacteria	Bacteroidota	Bacteroidia	NA	NA	NA	rare	Narrow	FALSE	FALSE
asv1378	Bacteria	Proteobacteria	Gammaproteobacteria	Pseudomonadales	Pseudohongiellaceae	OM182	rare	Narrow	FALSE	FALSE
asv1379	Bacteria	Campylobacterota	Campylobacteria	Campylobacterales	Arcobacteraceae	UBA4036	rare	Narrow	FALSE	FALSE
asv1380	Bacteria	Bacteroidota	Bacteroidia	NA	NA	NA	rare	Narrow	FALSE	FALSE
asv1381	Bacteria	Proteobacteria	NA	NA	NA	NA	rare	Narrow	FALSE	FALSE
asv1382	Bacteria	Proteobacteria	Gammaproteobacteria	Pseudomonadales	Halieaceae	Luminiphilus	rare	Narrow	FALSE	FALSE
asv1385	Bacteria	Proteobacteria	Alphaproteobacteria	Caulobacterales	Caulobacteraceae	Brevundimonas	rare	Narrow	FALSE	FALSE
asv1386	Bacteria	Firmicutes	Bacilli	Staphylococcales	Staphylococcaceae	Staphylococcus	rare	Narrow	FALSE	FALSE
asv1387	Bacteria	Proteobacteria	Gammaproteobacteria	Pseudomonadales	Porticoccaceae	HTCC2207	rare	Narrow	FALSE	FALSE
asv1388	Bacteria	Proteobacteria	Gammaproteobacteria	Burkholderiales	Methylophilaceae	BACL14	rare	Narrow	FALSE	FALSE
asv1389	Bacteria	Proteobacteria	NA	NA	NA	NA	rare	Narrow	FALSE	FALSE
asv1390	Bacteria	Proteobacteria	Gammaproteobacteria	Pseudomonadales	Halomonadaceae	Salinicola	rare	Narrow	FALSE	FALSE
asv1391	Bacteria	Proteobacteria	Gammaproteobacteria	SAR86	TMED112	GCA-2725325	rare	Narrow	FALSE	FALSE
asv1392	Bacteria	Firmicutes	Bacilli	Bacillales	Bacillaceae_A	Bacillus_Y	rare	Narrow	FALSE	FALSE
asv1393	Bacteria	Marinisomatota	NA	NA	NA	NA	rare	Narrow	FALSE	FALSE
asv1394	Bacteria	Proteobacteria	Alphaproteobacteria	NA	NA	NA	rare	Narrow	FALSE	FALSE
asv1395	Bacteria	Proteobacteria	Alphaproteobacteria	Rhodospirillales_A	Thalassospiraceae	Thalassospira	rare	Narrow	FALSE	FALSE
asv1396	Bacteria	Proteobacteria	Gammaproteobacteria	Enterobacterales	Vibrionaceae	Vibrio	rare	Narrow	FALSE	FALSE
asv1397	Bacteria	Verrucomicrobiota	Verrucomicrobiae	Verrucomicrobiales	DEV007	EC70	rare	Narrow	FALSE	FALSE
asv1398	Bacteria	Firmicutes_F	Halanaerobiia	Halanaerobiales	Halarsenatibacteraceae	Halarsenatibacter	rare	Narrow	FALSE	FALSE
asv1399	Bacteria	Proteobacteria	Alphaproteobacteria	Rhodobacterales	Rhodobacteraceae	NA	rare	Narrow	FALSE	FALSE
asv1400	Bacteria	Proteobacteria	Gammaproteobacteria	Pseudomonadales	Pseudohongiellaceae	OM182	rare	Narrow	FALSE	FALSE
asv1401	Bacteria	Proteobacteria	Alphaproteobacteria	Rhodobacterales	Rhodobacteraceae	Tritonibacter	rare	Narrow	FALSE	FALSE
asv1402	Bacteria	Bacteroidota	Bacteroidia	Flavobacteriales	Flavobacteriaceae	NA	rare	Narrow	FALSE	FALSE
asv1403	Bacteria	Proteobacteria	Gammaproteobacteria	Enterobacterales	Aeromonadaceae	Aeromonas	rare	Narrow	FALSE	FALSE
asv1404	Bacteria	Proteobacteria	Gammaproteobacteria	Enterobacterales	Alteromonadaceae	Pseudoalteromonas	rare	Narrow	FALSE	FALSE
asv1405	Bacteria	Firmicutes	Bacilli	Bacillales	Bacillaceae_A	Bacillus_Y	rare	Narrow	FALSE	FALSE
asv1407	Bacteria	Bacteroidota	Bacteroidia	Flavobacteriales	UBA7430	GCA-2692065	rare	Narrow	FALSE	FALSE
asv1408	Bacteria	Proteobacteria	Alphaproteobacteria	NA	NA	NA	rare	Narrow	FALSE	FALSE
asv1410	Bacteria	Proteobacteria	Alphaproteobacteria	Pelagibacterales	Pelagibacteraceae	Pelagibacter_A	rare	Narrow	FALSE	FALSE
asv1411	Bacteria	Bacteroidota	Bacteroidia	Flavobacteriales	Flavobacteriaceae	Leeuwenhoekiella	rare	Narrow	FALSE	FALSE
asv1412	Bacteria	Cyanobacteria	Cyanobacteriia	Synechococcales	Cyanobiaceae	Synechococcus_C	rare	Narrow	FALSE	FALSE
asv1413	Bacteria	Bacteroidota	Bacteroidia	Flavobacteriales	Flavobacteriaceae	NA	rare	Narrow	FALSE	FALSE
asv1414	Bacteria	Proteobacteria	Alphaproteobacteria	Rhodobacterales	Rhodobacteraceae	Roseivivax_A	rare	Narrow	FALSE	FALSE
asv1415	Bacteria	Bacteroidota	Bacteroidia	Flavobacteriales	Flavobacteriaceae	NA	rare	Narrow	FALSE	FALSE
asv1416	Bacteria	Proteobacteria	Alphaproteobacteria	Sphingomonadales	Sphingomonadaceae	Croceicoccus	rare	Narrow	FALSE	FALSE
asv1417	Bacteria	Proteobacteria	Gammaproteobacteria	Pseudomonadales	Oleiphilaceae	Marinobacter	rare	Narrow	FALSE	FALSE
asv1418	Bacteria	Proteobacteria	Alphaproteobacteria	NA	NA	NA	rare	Narrow	FALSE	FALSE
asv1419	Bacteria	NA	NA	NA	NA	NA	rare	Narrow	FALSE	FALSE
asv1420	Bacteria	Proteobacteria	Alphaproteobacteria	Pelagibacterales	Pelagibacteraceae	Pelagibacter_A	rare	Narrow	FALSE	FALSE
asv1421	Bacteria	Proteobacteria	Gammaproteobacteria	Enterobacterales	Vibrionaceae	Vibrio	rare	Narrow	FALSE	FALSE
asv1422	Bacteria	Proteobacteria	Alphaproteobacteria	Rhodobacterales	Rhodobacteraceae	NA	rare	Narrow	FALSE	FALSE
asv1424	Bacteria	Cyanobacteria	Cyanobacteriia	Synechococcales	Cyanobiaceae	Prochlorococcus_B	rare	Narrow	FALSE	FALSE
asv1425	Bacteria	Bacteroidota	Bacteroidia	NA	NA	NA	rare	Narrow	FALSE	FALSE
asv1426	Bacteria	Proteobacteria	Alphaproteobacteria	Sphingomonadales	Sphingomonadaceae	Altererythrobacter_A	rare	Narrow	FALSE	FALSE
asv1427	Bacteria	Proteobacteria	Alphaproteobacteria	NRL2	NRL2	NRL2	rare	Narrow	FALSE	FALSE
asv1428	Bacteria	Bacteroidota	Bacteroidia	Flavobacteriales	Flavobacteriaceae	NA	rare	Narrow	FALSE	FALSE
asv1430	Bacteria	Bacteroidota	Bacteroidia	NA	NA	NA	rare	Narrow	FALSE	FALSE
asv1431	NA	NA	NA	NA	NA	NA	rare	Narrow	FALSE	FALSE
asv1432	Bacteria	Bacteroidota	Bacteroidia	Flavobacteriales	Flavobacteriaceae	NA	rare	Narrow	FALSE	FALSE
asv1433	Bacteria	Proteobacteria	Gammaproteobacteria	Pseudomonadales	Porticoccaceae	HTCC2207	rare	Narrow	FALSE	FALSE
asv1434	Bacteria	Proteobacteria	Gammaproteobacteria	Pseudomonadales	Porticoccaceae	HTCC2207	rare	Narrow	FALSE	FALSE
asv1435	Bacteria	Proteobacteria	Alphaproteobacteria	Pelagibacterales	Pelagibacteraceae	Pelagibacter_A	rare	Narrow	FALSE	FALSE
asv1436	Bacteria	Proteobacteria	Alphaproteobacteria	Pelagibacterales	Pelagibacteraceae	NA	rare	Narrow	FALSE	FALSE
asv1437	Bacteria	Proteobacteria	Alphaproteobacteria	Pelagibacterales	AG-422-B15	AG-422-B15	rare	Narrow	FALSE	FALSE
asv1438	Bacteria	Proteobacteria	Alphaproteobacteria	Pelagibacterales	Pelagibacteraceae	Pelagibacter	rare	Narrow	FALSE	FALSE
asv1439	Bacteria	Proteobacteria	Gammaproteobacteria	Pseudomonadales	Oleiphilaceae	Marinobacter	rare	Narrow	FALSE	FALSE
asv1440	Bacteria	Proteobacteria	NA	NA	NA	NA	rare	Narrow	FALSE	FALSE
asv1441	Bacteria	Proteobacteria	Alphaproteobacteria	Caulobacterales	Maricaulaceae	Euryhalocaulis	rare	Narrow	FALSE	FALSE
asv1442	Bacteria	NA	NA	NA	NA	NA	rare	Narrow	FALSE	FALSE
asv1443	Bacteria	NA	NA	NA	NA	NA	rare	Narrow	FALSE	FALSE
asv1444	Bacteria	Acidobacteriota	Vicinamibacteria	Vicinamibacterales	UBA823	UBA11600	rare	Narrow	FALSE	FALSE
asv1445	Bacteria	Proteobacteria	Gammaproteobacteria	Enterobacterales	Vibrionaceae	Vibrio	rare	Narrow	FALSE	FALSE
asv1446	Bacteria	Proteobacteria	Alphaproteobacteria	Pelagibacterales	Pelagibacteraceae	NA	rare	Narrow	FALSE	FALSE
asv1447	Bacteria	Proteobacteria	Alphaproteobacteria	Rhizobiales	Rhizobiaceae	NA	rare	Narrow	FALSE	FALSE
asv1448	Bacteria	Bacteroidota	Bacteroidia	Flavobacteriales	NA	NA	rare	Narrow	FALSE	FALSE
asv1449	Bacteria	Bacteroidota	Bacteroidia	Flavobacteriales	Flavobacteriaceae	MED-G11	rare	Narrow	FALSE	FALSE
asv1450	Bacteria	Proteobacteria	Alphaproteobacteria	Pelagibacterales	Pelagibacteraceae	AAA240-E13	rare	Narrow	FALSE	FALSE
asv1451	Bacteria	Proteobacteria	Alphaproteobacteria	Rhizobiales	Rhizobiaceae	Martelella	rare	Narrow	FALSE	FALSE
asv1452	Bacteria	Cyanobacteria	Cyanobacteriia	Synechococcales	Cyanobiaceae	NA	rare	Narrow	FALSE	FALSE
asv1453	Bacteria	NA	NA	NA	NA	NA	rare	Narrow	FALSE	FALSE
asv1454	Bacteria	Proteobacteria	Gammaproteobacteria	Pseudomonadales	Porticoccaceae	HTCC2207	rare	Narrow	FALSE	FALSE
asv1455	Bacteria	Proteobacteria	Gammaproteobacteria	Pseudomonadales	Porticoccaceae	HTCC2207	rare	Narrow	FALSE	FALSE
asv1456	Bacteria	Proteobacteria	Alphaproteobacteria	Rhodobacterales	Rhodobacteraceae	Roseivivax	rare	Narrow	FALSE	FALSE
asv1457	Bacteria	NA	NA	NA	NA	NA	rare	Narrow	FALSE	FALSE
asv1458	Bacteria	Proteobacteria	Gammaproteobacteria	Pseudomonadales	HTCC2089	UBA4421	rare	Narrow	FALSE	FALSE
asv1459	Bacteria	Proteobacteria	Gammaproteobacteria	SAR86	TMED112	GCA-2725325	rare	Narrow	FALSE	FALSE
asv1460	Bacteria	Proteobacteria	Gammaproteobacteria	SAR86	D2472	SAR86A	rare	Narrow	FALSE	FALSE
asv1461	Bacteria	Proteobacteria	Alphaproteobacteria	Rhodobacterales	Rhodobacteraceae	NA	rare	Narrow	FALSE	FALSE
asv1462	Bacteria	NA	NA	NA	NA	NA	rare	Narrow	FALSE	FALSE
asv1463	Bacteria	Bacteroidota	Bacteroidia	Flavobacteriales	Flavobacteriaceae	MS024-2A	rare	Narrow	FALSE	FALSE
asv1464	Bacteria	Proteobacteria	Gammaproteobacteria	Pseudomonadales	Moraxellaceae	Psychrobacter	rare	Narrow	FALSE	FALSE
asv1465	Bacteria	Actinobacteriota	Acidimicrobiia	TMED189	TMED189	TMED189	rare	Narrow	FALSE	FALSE
asv1466	Bacteria	Proteobacteria	Gammaproteobacteria	Enterobacterales	Vibrionaceae	Vibrio	rare	Narrow	FALSE	FALSE
asv1467	Bacteria	Myxococcota	UBA9160	UBA9160	UBA4427	MED660	rare	Narrow	FALSE	FALSE
asv1469	Bacteria	Proteobacteria	Gammaproteobacteria	Pseudomonadales	Halomonadaceae	Halomonas	rare	Narrow	FALSE	FALSE
asv1471	Bacteria	Proteobacteria	Gammaproteobacteria	Pseudomonadales	HTCC2089	NA	rare	Narrow	FALSE	FALSE
asv1472	Bacteria	Proteobacteria	Gammaproteobacteria	NA	NA	NA	rare	Narrow	FALSE	FALSE
asv1473	Bacteria	Proteobacteria	Gammaproteobacteria	Enterobacterales	Enterobacteriaceae	Serratia	rare	Narrow	FALSE	FALSE
asv1474	Bacteria	Proteobacteria	Gammaproteobacteria	Pseudomonadales	Porticoccaceae	HTCC2207	rare	Narrow	FALSE	FALSE
asv1475	Bacteria	Proteobacteria	Gammaproteobacteria	Pseudomonadales	Saccharospirillaceae	Oleispira	rare	Narrow	FALSE	FALSE
asv1476	Bacteria	Proteobacteria	Gammaproteobacteria	Pseudomonadales	Spongiibacteraceae	Spongiibacter	rare	Narrow	FALSE	FALSE
asv1477	Bacteria	Proteobacteria	Gammaproteobacteria	SAR86	TMED112	TMED112	rare	Narrow	FALSE	FALSE
asv1478	Bacteria	NA	NA	NA	NA	NA	rare	Narrow	FALSE	FALSE
asv1479	Bacteria	Proteobacteria	Alphaproteobacteria	HIMB59	GCA-002718135	AG-337-I02	rare	Narrow	FALSE	FALSE
asv1480	Bacteria	Proteobacteria	Gammaproteobacteria	Enterobacterales	Enterobacteriaceae	NA	rare	Narrow	FALSE	FALSE
asv1481	Bacteria	Proteobacteria	Gammaproteobacteria	NA	NA	NA	rare	Narrow	FALSE	FALSE
asv1482	Bacteria	Proteobacteria	Gammaproteobacteria	Pseudomonadales	Porticoccaceae	HTCC2207	rare	Narrow	FALSE	FALSE
asv1483	Bacteria	Proteobacteria	Gammaproteobacteria	Enterobacterales	Alteromonadaceae	Pseudoalteromonas	rare	Narrow	FALSE	FALSE
asv1484	Bacteria	Proteobacteria	Alphaproteobacteria	Pelagibacterales	Pelagibacteraceae	Pelagibacter_A	rare	Narrow	FALSE	FALSE
asv1487	Bacteria	Proteobacteria	Alphaproteobacteria	HIMB59	GCA-002718135	AG-337-I02	rare	Narrow	FALSE	FALSE
asv1489	Bacteria	Bacteroidota	Bacteroidia	Flavobacteriales	UBA7430	GCA-2692065	rare	Narrow	FALSE	FALSE
asv1490	Bacteria	NA	NA	NA	NA	NA	rare	Narrow	FALSE	FALSE
asv1491	Bacteria	Proteobacteria	Alphaproteobacteria	Rhodospirillales_A	UBA2165	TMED23	rare	Narrow	FALSE	FALSE
asv1492	Bacteria	Proteobacteria	Gammaproteobacteria	SAR86	D2472	D2472	rare	Narrow	FALSE	FALSE
asv1493	Bacteria	Proteobacteria	Alphaproteobacteria	Pelagibacterales	Pelagibacteraceae	GCA-2704625	rare	Narrow	FALSE	FALSE
asv1494	Bacteria	Proteobacteria	Alphaproteobacteria	Pelagibacterales	Pelagibacteraceae	Pelagibacter_A	rare	Narrow	FALSE	FALSE
asv1496	Bacteria	Proteobacteria	Gammaproteobacteria	Pseudomonadales	Porticoccaceae	HTCC2207	rare	Narrow	FALSE	FALSE
asv1497	Bacteria	Bacteroidota	Bacteroidia	NA	NA	NA	rare	Narrow	FALSE	FALSE
asv1498	Bacteria	Proteobacteria	Alphaproteobacteria	Rhodobacterales	Rhodobacteraceae	NA	rare	Narrow	FALSE	FALSE
asv1500	NA	NA	NA	NA	NA	NA	rare	Narrow	FALSE	FALSE
asv1501	Bacteria	Proteobacteria	Alphaproteobacteria	NA	NA	NA	rare	Narrow	FALSE	FALSE
asv1502	Bacteria	Bacteroidota	Bacteroidia	Flavobacteriales	Flavobacteriaceae	NA	rare	Narrow	FALSE	FALSE
asv1503	Bacteria	Proteobacteria	Alphaproteobacteria	Rhizobiales	TMED25	TMED25	rare	Narrow	FALSE	FALSE
asv1504	Bacteria	Proteobacteria	Alphaproteobacteria	Rhodobacterales	Rhodobacteraceae	Planktomarina	rare	Narrow	FALSE	FALSE
asv1505	Bacteria	Firmicutes_A	Clostridia	Lachnospirales	Lachnospiraceae	Dorea	rare	Narrow	FALSE	FALSE
asv1506	Bacteria	Verrucomicrobiota	Verrucomicrobiae	Verrucomicrobiales	Akkermansiaceae	NA	rare	Narrow	FALSE	FALSE
asv1507	Bacteria	Bacteroidota	Bacteroidia	Flavobacteriales	Flavobacteriaceae	NA	rare	Narrow	FALSE	FALSE
asv1508	Bacteria	Proteobacteria	Alphaproteobacteria	NA	NA	NA	rare	Narrow	FALSE	FALSE
asv1509	Bacteria	Bacteroidota	Bacteroidia	Flavobacteriales	Flavobacteriaceae	NA	rare	Narrow	FALSE	FALSE
asv1510	Bacteria	Proteobacteria	Alphaproteobacteria	HIMB59	GCA-002718135	AG-337-I02	rare	Narrow	FALSE	FALSE
asv1511	Bacteria	Proteobacteria	Gammaproteobacteria	Nevskiales	Nevskiaceae	Hydrocarboniphaga	rare	Narrow	FALSE	FALSE
asv1512	Bacteria	Proteobacteria	Gammaproteobacteria	Enterobacterales	Vibrionaceae	Photobacterium	rare	Narrow	FALSE	FALSE
asv1513	Bacteria	Bacteroidota	Bacteroidia	Flavobacteriales	Flavobacteriaceae	NA	rare	Narrow	FALSE	FALSE
asv1514	Bacteria	Proteobacteria	Gammaproteobacteria	SAR86	AG-339-G14	AG-339-G14	rare	Intermediate	FALSE	FALSE
asv1515	Bacteria	Proteobacteria	Alphaproteobacteria	Rhodobacterales	Rhodobacteraceae	NA	rare	Narrow	FALSE	FALSE
asv1516	Bacteria	Firmicutes_A	Clostridia	Oscillospirales	Ruminococcaceae	Faecalibacterium	rare	Narrow	FALSE	FALSE
asv1517	Bacteria	Proteobacteria	Alphaproteobacteria	Nisaeales	Nisaeaceae	Nisaea	rare	Narrow	FALSE	FALSE
asv1519	Bacteria	Proteobacteria	Alphaproteobacteria	Rhodobacterales	Rhodobacteraceae	NA	rare	Narrow	FALSE	FALSE
asv1520	Bacteria	Firmicutes_A	Clostridia	Oscillospirales	Ruminococcaceae	Faecalibacterium	rare	Narrow	FALSE	FALSE
asv1521	Bacteria	Bacteroidota	Bacteroidia	Flavobacteriales	Flavobacteriaceae	NA	rare	Narrow	FALSE	FALSE
asv1522	Bacteria	Bacteroidota	Bacteroidia	Flavobacteriales	Flavobacteriaceae	NA	rare	Narrow	FALSE	FALSE
asv1523	Bacteria	Proteobacteria	Gammaproteobacteria	NA	NA	NA	rare	Narrow	FALSE	FALSE
asv1525	Bacteria	Proteobacteria	Gammaproteobacteria	SAR86	TMED112	TMED112	rare	Narrow	FALSE	FALSE
asv1526	Bacteria	Bacteroidota	Bacteroidia	NA	NA	NA	rare	Narrow	FALSE	FALSE
asv1527	Bacteria	Proteobacteria	Alphaproteobacteria	Pelagibacterales	Pelagibacteraceae	Pelagibacter	rare	Narrow	FALSE	FALSE
asv1528	Bacteria	Planctomycetota	Phycisphaerae	Phycisphaerales	SM1A02	UBA8087	rare	Narrow	FALSE	FALSE
asv1529	Bacteria	Proteobacteria	Alphaproteobacteria	Rhodobacterales	Rhodobacteraceae	Cognatiyoonia	rare	Narrow	FALSE	FALSE
asv1530	Bacteria	Verrucomicrobiota	Verrucomicrobiae	Opitutales	Puniceicoccaceae	Coraliomargarita	rare	Narrow	FALSE	FALSE
asv1531	Bacteria	Bacteroidota	Bacteroidia	Flavobacteriales	Flavobacteriaceae	NA	rare	Narrow	FALSE	FALSE
asv1532	Bacteria	NA	NA	NA	NA	NA	rare	Narrow	FALSE	FALSE
asv1533	Bacteria	Cyanobacteria	NA	NA	NA	NA	rare	Narrow	FALSE	FALSE
asv1534	Bacteria	NA	NA	NA	NA	NA	rare	Narrow	FALSE	FALSE
asv1535	Bacteria	Proteobacteria	Alphaproteobacteria	NA	NA	NA	rare	Narrow	FALSE	FALSE
asv1536	Bacteria	Proteobacteria	Gammaproteobacteria	Pseudomonadales	NA	NA	rare	Narrow	FALSE	FALSE
asv1537	Bacteria	Proteobacteria	Gammaproteobacteria	NA	NA	NA	rare	Narrow	FALSE	FALSE
asv1539	Bacteria	Proteobacteria	Gammaproteobacteria	Pseudomonadales	Porticoccaceae	HTCC2207	rare	Narrow	FALSE	FALSE
asv1540	Bacteria	Proteobacteria	Alphaproteobacteria	Pelagibacterales	Pelagibacteraceae	Pelagibacter	rare	Narrow	FALSE	FALSE
asv1541	Bacteria	Proteobacteria	Gammaproteobacteria	Pseudomonadales	Moraxellaceae	Psychrobacter	rare	Intermediate	FALSE	FALSE
asv1542	Bacteria	Bacteroidota	Rhodothermia	Balneolales	Balneolaceae	NA	rare	Narrow	FALSE	FALSE
asv1543	Bacteria	NA	NA	NA	NA	NA	rare	Narrow	FALSE	FALSE
asv1544	Bacteria	Proteobacteria	Alphaproteobacteria	Pelagibacterales	Pelagibacteraceae	Pelagibacter_A	rare	Narrow	FALSE	FALSE
asv1545	Bacteria	Verrucomicrobiota	Verrucomicrobiae	Verrucomicrobiales	DEV007	EC70	rare	Narrow	FALSE	FALSE
asv1546	Bacteria	Myxococcota	Bradimonadia	UBA7976	UBA1532	UBA1532	rare	Narrow	FALSE	FALSE
asv1547	Bacteria	Proteobacteria	Gammaproteobacteria	Enterobacterales	Enterobacteriaceae	NA	rare	Narrow	FALSE	FALSE
asv1548	Bacteria	Proteobacteria	Gammaproteobacteria	Enterobacterales	Enterobacteriaceae	Serratia	rare	Narrow	FALSE	FALSE
asv1549	Bacteria	Proteobacteria	Alphaproteobacteria	NA	NA	NA	rare	Narrow	FALSE	FALSE
asv1550	Bacteria	Proteobacteria	Alphaproteobacteria	Pelagibacterales	Pelagibacteraceae	AAA240-E13	rare	Narrow	FALSE	FALSE
asv1551	Bacteria	Actinobacteriota	Actinobacteria	Actinomycetales	Microbacteriaceae	NA	rare	Narrow	FALSE	FALSE
asv1552	Bacteria	Proteobacteria	Alphaproteobacteria	Pelagibacterales	Pelagibacteraceae	Pelagibacter	rare	Narrow	FALSE	FALSE
asv1553	Bacteria	Proteobacteria	Gammaproteobacteria	Pseudomonadales	Halieaceae	Luminiphilus	rare	Narrow	FALSE	FALSE
asv1554	Bacteria	Bacteroidota	Bacteroidia	Flavobacteriales	Flavobacteriaceae	NA	rare	Narrow	FALSE	FALSE
asv1555	Bacteria	Proteobacteria	Alphaproteobacteria	Pelagibacterales	Pelagibacteraceae	AAA240-E13	rare	Narrow	FALSE	FALSE
asv1556	Bacteria	Proteobacteria	Alphaproteobacteria	Pelagibacterales	Pelagibacteraceae	NA	rare	Narrow	FALSE	FALSE
asv1557	Bacteria	Proteobacteria	Alphaproteobacteria	Rhodobacterales	Rhodobacteraceae	Salipiger	rare	Narrow	FALSE	FALSE
asv1558	Bacteria	Bacteroidota	Bacteroidia	Flavobacteriales	Flavobacteriaceae	MED-G11	rare	Narrow	FALSE	FALSE
asv1559	Bacteria	NA	NA	NA	NA	NA	rare	Narrow	FALSE	FALSE
asv1560	Bacteria	NA	NA	NA	NA	NA	rare	Narrow	FALSE	FALSE
asv1561	Bacteria	Actinobacteriota	Acidimicrobiia	Microtrichales	MedAcidi-G1	MedAcidi-G2B	rare	Narrow	FALSE	FALSE
asv1562	Bacteria	Proteobacteria	Alphaproteobacteria	Caulobacterales	Hyphomonadaceae	Henriciella	rare	Narrow	FALSE	FALSE
asv1563	Bacteria	Proteobacteria	Alphaproteobacteria	Pelagibacterales	Pelagibacteraceae	NA	rare	Narrow	FALSE	FALSE
asv1564	Bacteria	Bacteroidota	Bacteroidia	NA	NA	NA	rare	Narrow	FALSE	FALSE
asv1565	Bacteria	Bacteroidota	Bacteroidia	Flavobacteriales	Flavobacteriaceae	UBA7446	rare	Narrow	FALSE	FALSE
asv1566	Bacteria	NA	NA	NA	NA	NA	rare	Narrow	FALSE	FALSE
asv1567	Bacteria	Proteobacteria	Gammaproteobacteria	Pseudomonadales	Halieaceae	Luminiphilus	rare	Intermediate	FALSE	TRUE
asv1568	Bacteria	Proteobacteria	Alphaproteobacteria	Rhodobacterales	Rhodobacteraceae	Yoonia	rare	Narrow	FALSE	FALSE
asv1569	Bacteria	Marinisomatota	Marinisomatia	Marinisomatales	Marinisomataceae	Marinisoma	rare	Intermediate	FALSE	FALSE
asv1570	Bacteria	Proteobacteria	Gammaproteobacteria	Pseudomonadales	Pseudohongiellaceae	OM182	rare	Narrow	FALSE	FALSE
asv1571	Bacteria	NA	NA	NA	NA	NA	rare	Narrow	FALSE	FALSE
asv1572	Bacteria	Proteobacteria	Gammaproteobacteria	Pseudomonadales	Halieaceae	Luminiphilus	rare	Narrow	FALSE	FALSE
asv1573	Bacteria	Proteobacteria	Gammaproteobacteria	Pseudomonadales	HTCC2089	NA	rare	Narrow	FALSE	FALSE
asv1575	Bacteria	Bacteroidota	Bacteroidia	Flavobacteriales	Flavobacteriaceae	NA	rare	Narrow	FALSE	FALSE
asv1576	Bacteria	Actinobacteriota	Acidimicrobiia	Microtrichales	MedAcidi-G1	UBA3125	rare	Narrow	FALSE	FALSE
asv1577	Bacteria	Verrucomicrobiota	Verrucomicrobiae	Pedosphaerales	GCA-2715965	GCA-2715965	rare	Narrow	FALSE	FALSE
asv1578	Bacteria	Proteobacteria	Alphaproteobacteria	Pelagibacterales	Pelagibacteraceae	AAA240-E13	rare	Narrow	FALSE	FALSE
asv1579	Bacteria	Bacteroidota	Bacteroidia	Flavobacteriales	Flavobacteriaceae	UBA3537	rare	Narrow	FALSE	FALSE
asv1580	Bacteria	Proteobacteria	Alphaproteobacteria	Reyranellales	Reyranellaceae	Reyranella	rare	Narrow	FALSE	FALSE
asv1581	Bacteria	Proteobacteria	Gammaproteobacteria	Pseudomonadales	Pseudohongiellaceae	Pseudohongiella	rare	Narrow	FALSE	FALSE
asv1582	Bacteria	Planctomycetota	Planctomycetes	Pirellulales	Pirellulaceae	Rubripirellula	rare	Narrow	FALSE	FALSE
asv1583	Bacteria	Bacteroidota	Bacteroidia	Flavobacteriales	UBA7430	GCA-2692065	rare	Narrow	FALSE	FALSE
asv1584	Bacteria	Proteobacteria	Gammaproteobacteria	SAR86	AG-339-G14	AG-339-G14	rare	Narrow	FALSE	FALSE
asv1585	Bacteria	Verrucomicrobiota	Verrucomicrobiae	Opitutales	Puniceicoccaceae	WN38	rare	Narrow	FALSE	FALSE
asv1586	Bacteria	Proteobacteria	Gammaproteobacteria	Pseudomonadales	Alcanivoracaceae	Alcanivorax	rare	Narrow	FALSE	FALSE
asv1587	Bacteria	Verrucomicrobiota	Verrucomicrobiae	Opitutales	Puniceicoccaceae	WN38	rare	Narrow	FALSE	FALSE
asv1588	Bacteria	Proteobacteria	Alphaproteobacteria	Pelagibacterales	Pelagibacteraceae	NA	rare	Narrow	FALSE	FALSE
asv1589	Bacteria	Proteobacteria	Gammaproteobacteria	Burkholderiales	NA	NA	rare	Narrow	FALSE	FALSE
asv1590	Bacteria	Proteobacteria	Alphaproteobacteria	Rhodobacterales	Rhodobacteraceae	NA	rare	Narrow	FALSE	FALSE
asv1591	Bacteria	Proteobacteria	Gammaproteobacteria	Pseudomonadales	Oleiphilaceae	Halomonas_D	rare	Narrow	FALSE	FALSE
asv1592	Bacteria	Firmicutes_A	Clostridia	Lachnospirales	Lachnospiraceae	Agathobacter	rare	Narrow	FALSE	FALSE
asv1593	Bacteria	Proteobacteria	Alphaproteobacteria	NA	NA	NA	rare	Narrow	FALSE	FALSE
asv1594	Bacteria	Proteobacteria	Gammaproteobacteria	Pseudomonadales	HTCC2089	UBA4421	rare	Narrow	FALSE	FALSE
asv1595	Bacteria	Proteobacteria	Gammaproteobacteria	Enterobacterales	Alteromonadaceae	Pseudoalteromonas	rare	Narrow	FALSE	FALSE
asv1597	Bacteria	Proteobacteria	NA	NA	NA	NA	rare	Narrow	FALSE	FALSE
asv1598	Bacteria	Bacteroidota	Bacteroidia	Flavobacteriales	Flavobacteriaceae	Zunongwangia	rare	Narrow	FALSE	FALSE
asv1599	Bacteria	Campylobacterota	Campylobacteria	Campylobacterales	Arcobacteraceae	NA	rare	Narrow	FALSE	FALSE
asv1600	Bacteria	Proteobacteria	Alphaproteobacteria	Rhodobacterales	Rhodobacteraceae	NA	rare	Narrow	FALSE	FALSE
asv1601	Bacteria	Bacteroidota	Bacteroidia	Flavobacteriales	Flavobacteriaceae	MS024-2A	rare	Narrow	FALSE	FALSE
asv1602	Bacteria	Bacteroidota	Bacteroidia	Flavobacteriales	Flavobacteriaceae	NA	rare	Narrow	FALSE	FALSE
asv1603	Bacteria	Proteobacteria	Gammaproteobacteria	Pseudomonadales	Halomonadaceae	Halomonas	rare	Narrow	FALSE	FALSE
asv1604	Bacteria	Proteobacteria	Alphaproteobacteria	Pelagibacterales	Pelagibacteraceae	HIMB114	rare	Narrow	FALSE	FALSE
asv1605	Bacteria	Proteobacteria	Alphaproteobacteria	Pelagibacterales	Pelagibacteraceae	Pelagibacter_A	rare	Narrow	FALSE	FALSE
asv1606	Bacteria	Proteobacteria	Gammaproteobacteria	Pseudomonadales	HTCC2089	UBA4421	rare	Narrow	FALSE	FALSE
asv1607	Bacteria	Proteobacteria	Alphaproteobacteria	NA	NA	NA	rare	Narrow	FALSE	FALSE
asv1608	Bacteria	Proteobacteria	Gammaproteobacteria	Pseudomonadales	Porticoccaceae	NA	rare	Narrow	FALSE	FALSE
asv1609	Bacteria	Proteobacteria	Alphaproteobacteria	Rhizobiales	Rhizobiaceae	Ochrobactrum_A	rare	Narrow	FALSE	FALSE
asv1610	Bacteria	Proteobacteria	Gammaproteobacteria	NA	NA	NA	rare	Narrow	FALSE	FALSE
asv1611	Bacteria	Proteobacteria	Alphaproteobacteria	Rhodobacterales	Rhodobacteraceae	NA	rare	Narrow	FALSE	FALSE
asv1612	Bacteria	Proteobacteria	Gammaproteobacteria	Enterobacterales	Vibrionaceae	Vibrio	rare	Narrow	FALSE	FALSE
asv1613	Bacteria	NA	NA	NA	NA	NA	rare	Narrow	FALSE	FALSE
asv1614	Bacteria	Proteobacteria	Alphaproteobacteria	Rhodobacterales	Rhodobacteraceae	NA	rare	Narrow	FALSE	FALSE
asv1615	Bacteria	Proteobacteria	Alphaproteobacteria	Rhodobacterales	Rhodobacteraceae	Thalassobacter	rare	Narrow	FALSE	FALSE
asv1616	Bacteria	Proteobacteria	Alphaproteobacteria	Pelagibacterales	Pelagibacteraceae	AAA240-E13	rare	Narrow	FALSE	FALSE
asv1617	Bacteria	Proteobacteria	Alphaproteobacteria	Caulobacterales	Parvularculaceae	Parvularcula	rare	Narrow	FALSE	FALSE
asv1618	Bacteria	Proteobacteria	Alphaproteobacteria	Puniceispirillales	Puniceispirillaceae	Puniceispirillum	rare	Narrow	FALSE	FALSE
asv1619	Bacteria	Bacteroidota	Bacteroidia	Flavobacteriales	Flavobacteriaceae	Tenacibaculum	rare	Narrow	FALSE	FALSE
asv1620	Bacteria	Proteobacteria	Gammaproteobacteria	Enterobacterales	Vibrionaceae	Vibrio	rare	Narrow	FALSE	FALSE
asv1622	Bacteria	Proteobacteria	Gammaproteobacteria	Enterobacterales	Vibrionaceae	NA	rare	Narrow	FALSE	FALSE
asv1623	Bacteria	Proteobacteria	NA	NA	NA	NA	rare	Narrow	FALSE	FALSE
asv1624	Bacteria	Proteobacteria	Alphaproteobacteria	NA	NA	NA	rare	Narrow	FALSE	FALSE
asv1625	Bacteria	Proteobacteria	Gammaproteobacteria	Enterobacterales	Alteromonadaceae	Idiomarina	rare	Narrow	FALSE	FALSE
asv1626	Bacteria	NA	NA	NA	NA	NA	rare	Narrow	FALSE	FALSE
asv1627	Bacteria	Proteobacteria	Gammaproteobacteria	Pseudomonadales	Moraxellaceae	Acinetobacter	rare	Narrow	FALSE	FALSE
asv1630	Bacteria	Proteobacteria	Gammaproteobacteria	Pseudomonadales	HTCC2089	GCA-002727775	rare	Narrow	FALSE	FALSE
asv1631	Bacteria	Proteobacteria	Gammaproteobacteria	SAR86	AG-339-G14	AG-339-G14	rare	Narrow	FALSE	FALSE
asv1632	Bacteria	Proteobacteria	Gammaproteobacteria	Pseudomonadales	Nitrincolaceae	NA	rare	Narrow	FALSE	FALSE
asv1633	Bacteria	Proteobacteria	Gammaproteobacteria	Pseudomonadales	Litoricolaceae	Litoricola	rare	Narrow	FALSE	FALSE
asv1634	Bacteria	Proteobacteria	Gammaproteobacteria	Pseudomonadales	Halieaceae	Luminiphilus	rare	Narrow	FALSE	FALSE
asv1635	Bacteria	Proteobacteria	Gammaproteobacteria	Pseudomonadales	Moraxellaceae	Psychrobacter	rare	Narrow	FALSE	FALSE
asv1636	Bacteria	Proteobacteria	Gammaproteobacteria	Enterobacterales	Enterobacteriaceae	NA	rare	Narrow	FALSE	FALSE
asv1637	Bacteria	Proteobacteria	Gammaproteobacteria	NA	NA	NA	rare	Narrow	FALSE	FALSE
asv1638	Bacteria	NA	NA	NA	NA	NA	rare	Narrow	FALSE	FALSE
asv1639	Bacteria	Marinisomatota	Marinisomatia	SCGC-AAA003-L08	TMED6	TMED6	rare	Narrow	FALSE	FALSE
asv1642	Bacteria	Bacteroidota	Bacteroidia	Flavobacteriales	Flavobacteriaceae	NA	rare	Intermediate	FALSE	TRUE
asv1643	Bacteria	Proteobacteria	Alphaproteobacteria	Rhodobacterales	Rhodobacteraceae	Roseovarius	rare	Narrow	FALSE	FALSE
asv1644	Bacteria	Proteobacteria	Alphaproteobacteria	Rhodobacterales	Rhodobacteraceae	NA	rare	Narrow	FALSE	FALSE
asv1645	Bacteria	Proteobacteria	Gammaproteobacteria	NA	NA	NA	rare	Narrow	FALSE	FALSE
asv1646	Bacteria	Firmicutes_A	Clostridia	Lachnospirales	Lachnospiraceae	Agathobacter	rare	Narrow	FALSE	FALSE
asv1647	Bacteria	Bacteroidota	Bacteroidia	Flavobacteriales	Flavobacteriaceae	UBA7446	rare	Narrow	FALSE	FALSE
asv1648	Bacteria	Bacteroidota	Bacteroidia	Flavobacteriales	BACL11	TMED123	rare	Narrow	FALSE	FALSE
asv1649	Bacteria	Bacteroidota	Bacteroidia	Flavobacteriales	Flavobacteriaceae	UBA7446	rare	Narrow	FALSE	FALSE
asv1650	Bacteria	Proteobacteria	Gammaproteobacteria	Pseudomonadales	Litoricolaceae	Litoricola	rare	Narrow	FALSE	FALSE
asv1651	Bacteria	Bacteroidota	Bacteroidia	Flavobacteriales	UA16	NA	rare	Narrow	FALSE	FALSE
asv1652	Bacteria	Proteobacteria	Gammaproteobacteria	SAR86	AG-339-G14	AG-339-G14	rare	Narrow	FALSE	FALSE
asv1653	Bacteria	Bacteroidota	Bacteroidia	Flavobacteriales	Flavobacteriaceae	Mesonia	rare	Narrow	FALSE	FALSE
asv1654	Bacteria	Proteobacteria	Alphaproteobacteria	Pelagibacterales	Pelagibacteraceae	AAA240-E13	rare	Narrow	FALSE	FALSE
asv1655	Bacteria	Proteobacteria	Gammaproteobacteria	NA	NA	NA	rare	Narrow	FALSE	FALSE
asv1656	Bacteria	Proteobacteria	Gammaproteobacteria	Pseudomonadales	NA	NA	rare	Narrow	FALSE	FALSE
asv1657	Bacteria	Bacteroidota	Bacteroidia	Flavobacteriales	Flavobacteriaceae	NA	rare	Intermediate	FALSE	FALSE
asv1658	Bacteria	Bacteroidota	Bacteroidia	Flavobacteriales	Flavobacteriaceae	MED-G11	rare	Narrow	FALSE	FALSE
asv1659	Bacteria	Proteobacteria	Gammaproteobacteria	SAR86	SAR86	GCA-2707915	rare	Narrow	FALSE	FALSE
asv1660	Bacteria	Proteobacteria	Gammaproteobacteria	Pseudomonadales	NA	NA	rare	Narrow	FALSE	FALSE
asv1662	Bacteria	Bacteroidota	Bacteroidia	NA	NA	NA	rare	Narrow	FALSE	FALSE
asv1663	Bacteria	Proteobacteria	Gammaproteobacteria	Pseudomonadales	Halieaceae	Luminiphilus	rare	Narrow	FALSE	FALSE
asv1664	Bacteria	Bacteroidota	Bacteroidia	Flavobacteriales	Weeksellaceae	Empedobacter	rare	Narrow	FALSE	FALSE
asv1665	Bacteria	Proteobacteria	Gammaproteobacteria	Burkholderiales	Burkholderiaceae	NA	rare	Narrow	FALSE	FALSE
asv1666	Bacteria	Bacteroidota	Bacteroidia	Flavobacteriales	Flavobacteriaceae	NA	rare	Narrow	FALSE	FALSE
asv1667	Bacteria	Proteobacteria	Gammaproteobacteria	Pseudomonadales	Porticoccaceae	HTCC2207	rare	Narrow	FALSE	FALSE
asv1668	Bacteria	Proteobacteria	Gammaproteobacteria	NA	NA	NA	rare	Narrow	FALSE	FALSE
asv1669	Bacteria	Bacteroidota	Rhodothermia	Balneolales	Balneolaceae	Gracilimonas	rare	Narrow	FALSE	FALSE
asv1670	Bacteria	Proteobacteria	Gammaproteobacteria	Pseudomonadales	Litoricolaceae	Litoricola	rare	Narrow	FALSE	FALSE
asv1671	Bacteria	Chloroflexota	Dehalococcoidia	SAR202	UBA826	UBA11996	rare	Narrow	FALSE	FALSE
asv1672	Bacteria	Proteobacteria	Gammaproteobacteria	Pseudomonadales	Porticoccaceae	NA	rare	Narrow	FALSE	FALSE
asv1673	Bacteria	Bacteroidota	Bacteroidia	Cytophagales	Cyclobacteriaceae	Fabibacter	rare	Narrow	FALSE	FALSE
asv1675	Bacteria	Marinisomatota	Marinisomatia	Marinisomatales	TCS55	TMED108	rare	Narrow	FALSE	FALSE
asv1676	Bacteria	Proteobacteria	Alphaproteobacteria	Pelagibacterales	Pelagibacteraceae	Pelagibacter	rare	Narrow	FALSE	FALSE
asv1677	Bacteria	Proteobacteria	Alphaproteobacteria	Rhizobiales	Rhizobiaceae	Phyllobacterium	rare	Narrow	FALSE	FALSE
asv1678	Bacteria	Proteobacteria	Gammaproteobacteria	Pseudomonadales	Halieaceae	NA	rare	Narrow	FALSE	FALSE
asv1679	Bacteria	Margulisbacteria	ZB3	UBA6595	UBA6595	UBA6595	rare	Narrow	FALSE	FALSE
asv1680	Bacteria	Myxococcota	Polyangia	Polyangiales	Polyangiaceae	NIC37A-2	rare	Narrow	FALSE	FALSE
asv1681	Bacteria	Chloroflexota	Dehalococcoidia	UBA1151	Bin127	GCA-002725925	rare	Narrow	FALSE	FALSE
asv1683	Bacteria	Firmicutes	Bacilli	Bacillales	Bacillaceae	Bacillus_AY	rare	Narrow	FALSE	FALSE
asv1685	Bacteria	Proteobacteria	Gammaproteobacteria	Enterobacterales	Vibrionaceae	Vibrio	rare	Narrow	FALSE	FALSE
asv1686	Bacteria	Bacteroidota	Bacteroidia	Flavobacteriales	Flavobacteriaceae	Winogradskyella	rare	Narrow	FALSE	FALSE
asv1687	Bacteria	Campylobacterota	Campylobacteria	Campylobacterales	Sulfurimonadaceae	Sulfurimonas	rare	Narrow	FALSE	FALSE
asv1689	Bacteria	NA	NA	NA	NA	NA	rare	Narrow	FALSE	FALSE
asv1690	Bacteria	Myxococcota	Bradimonadia	UBA7976	UBA1532	UBA1532	rare	Narrow	FALSE	FALSE
asv1691	Bacteria	Proteobacteria	Gammaproteobacteria	SAR86	D2472	NA	rare	Narrow	FALSE	FALSE
asv1692	Bacteria	Bacteroidota	Bacteroidia	Flavobacteriales	Flavobacteriaceae	NA	rare	Narrow	FALSE	FALSE
asv1693	Bacteria	Verrucomicrobiota	Verrucomicrobiae	Opitutales	NA	NA	rare	Narrow	FALSE	FALSE
asv1694	Bacteria	Actinobacteriota	Actinobacteria	Actinomycetales	Dermabacteraceae	Brachybacterium	rare	Narrow	FALSE	FALSE
asv1695	Bacteria	Bacteroidota	Bacteroidia	Flavobacteriales	Flavobacteriaceae	Polaribacter	rare	Narrow	FALSE	FALSE
asv1696	Bacteria	Marinisomatota	Marinisomatia	Marinisomatales	NA	NA	rare	Narrow	FALSE	FALSE
asv1697	Bacteria	Bacteroidota	Bacteroidia	NA	NA	NA	rare	Narrow	FALSE	FALSE
asv1698	Bacteria	NA	NA	NA	NA	NA	rare	Narrow	FALSE	FALSE
asv1699	Bacteria	Bacteroidota	Bacteroidia	Flavobacteriales	Flavobacteriaceae	GCA-2719315	rare	Narrow	FALSE	FALSE
asv1700	Bacteria	Proteobacteria	Alphaproteobacteria	Puniceispirillales	Puniceispirillaceae	Puniceispirillum	rare	Narrow	FALSE	FALSE
asv1701	Bacteria	Proteobacteria	Gammaproteobacteria	SAR86	SAR86	GCA-2707915	rare	Narrow	FALSE	FALSE
asv1702	Bacteria	Proteobacteria	Alphaproteobacteria	Pelagibacterales	Pelagibacteraceae	Pelagibacter_A	rare	Narrow	FALSE	FALSE
asv1703	NA	NA	NA	NA	NA	NA	rare	Narrow	FALSE	FALSE
asv1704	Bacteria	Proteobacteria	Gammaproteobacteria	Enterobacterales	Alteromonadaceae	Idiomarina	rare	Narrow	FALSE	FALSE
asv1705	Bacteria	Proteobacteria	Gammaproteobacteria	Pseudomonadales	HTCC2089	NA	rare	Narrow	FALSE	FALSE
asv1706	Bacteria	Proteobacteria	Gammaproteobacteria	Pseudomonadales	Pseudomonadaceae	NA	rare	Narrow	FALSE	FALSE
asv1707	Bacteria	Proteobacteria	Gammaproteobacteria	NA	NA	NA	rare	Narrow	FALSE	FALSE
asv1708	Bacteria	Proteobacteria	Gammaproteobacteria	Pseudomonadales	Halomonadaceae	Halomonas	rare	Narrow	FALSE	FALSE
asv1709	Bacteria	Proteobacteria	Gammaproteobacteria	Pseudomonadales	Oleiphilaceae	Marinobacter	rare	Narrow	FALSE	FALSE
asv1710	Bacteria	Proteobacteria	Gammaproteobacteria	Pseudomonadales	Porticoccaceae	HTCC2207	rare	Narrow	FALSE	FALSE
asv1711	Bacteria	Bacteroidota	Bacteroidia	Flavobacteriales	Flavobacteriaceae	NA	rare	Narrow	FALSE	FALSE
asv1712	Bacteria	Proteobacteria	Alphaproteobacteria	Caulobacterales	Caulobacteraceae	Brevundimonas	rare	Narrow	FALSE	FALSE
asv1713	Bacteria	Proteobacteria	Alphaproteobacteria	Pelagibacterales	Pelagibacteraceae	AG-414-E02	rare	Narrow	FALSE	FALSE
asv1714	Bacteria	Proteobacteria	Gammaproteobacteria	Pseudomonadales	Porticoccaceae	HTCC2207	rare	Narrow	FALSE	FALSE
asv1715	Bacteria	Bacteroidota	Bacteroidia	Cytophagales	Marinoscillaceae	Marinoscillum	rare	Narrow	FALSE	FALSE
asv1716	Bacteria	Proteobacteria	Alphaproteobacteria	NA	NA	NA	rare	Narrow	FALSE	FALSE
asv1717	Bacteria	Proteobacteria	Gammaproteobacteria	Pseudomonadales	HTCC2089	NA	rare	Narrow	FALSE	FALSE
asv1718	Bacteria	Proteobacteria	Gammaproteobacteria	Pseudomonadales	Alcanivoracaceae	Alcanivorax	rare	Narrow	FALSE	FALSE
asv1719	Bacteria	Bacteroidota	Bacteroidia	NA	NA	NA	rare	Narrow	FALSE	FALSE
asv1720	Bacteria	Planctomycetota	Planctomycetes	Pirellulales	UBA7805	UBA7805	rare	Narrow	FALSE	FALSE
asv1721	Bacteria	Proteobacteria	Gammaproteobacteria	Pseudomonadales	Saccharospirillaceae	NA	rare	Narrow	FALSE	FALSE
asv1722	Bacteria	Proteobacteria	Alphaproteobacteria	Rhodobacterales	Rhodobacteraceae	Thalassobacter	rare	Narrow	FALSE	FALSE
asv1723	Bacteria	Nitrospinota	Nitrospinia	Nitrospinales	Nitrospinaceae	LS-NOB	rare	Narrow	FALSE	FALSE
asv1724	Bacteria	Margulisbacteria	ZB3	UBA817	NA	NA	rare	Narrow	FALSE	FALSE
asv1725	Bacteria	Proteobacteria	Alphaproteobacteria	Rhodobacterales	Rhodobacteraceae	Amylibacter_A	rare	Narrow	FALSE	FALSE
asv1726	Bacteria	Bacteroidota	Bacteroidia	Flavobacteriales	Flavobacteriaceae	NA	rare	Intermediate	FALSE	FALSE
asv1727	Bacteria	Proteobacteria	NA	NA	NA	NA	rare	Narrow	FALSE	FALSE
asv1728	Bacteria	Proteobacteria	Gammaproteobacteria	Enterobacterales	Enterobacteriaceae	NA	rare	Narrow	FALSE	FALSE
asv1729	Bacteria	Bacteroidota	Bacteroidia	NA	NA	NA	rare	Narrow	FALSE	FALSE
asv1730	Bacteria	Proteobacteria	Alphaproteobacteria	Nisaeales	Nisaeaceae	Nisaea	rare	Narrow	FALSE	FALSE
asv1732	Bacteria	Proteobacteria	Alphaproteobacteria	Sphingomonadales	Kordiimonadaceae	Kordiimonas	rare	Narrow	FALSE	FALSE
asv1733	Bacteria	NA	NA	NA	NA	NA	rare	Narrow	FALSE	FALSE
asv1734	Bacteria	Proteobacteria	Gammaproteobacteria	Pseudomonadales	Halieaceae	Luminiphilus	rare	Narrow	FALSE	FALSE
asv1735	Bacteria	Proteobacteria	Alphaproteobacteria	NA	NA	NA	rare	Narrow	FALSE	FALSE
asv1736	Bacteria	Proteobacteria	Alphaproteobacteria	Pelagibacterales	Pelagibacteraceae	NA	rare	Narrow	FALSE	FALSE
asv1737	Bacteria	Proteobacteria	Alphaproteobacteria	Pelagibacterales	Pelagibacteraceae	Pelagibacter_A	rare	Narrow	FALSE	FALSE
asv1738	Bacteria	Bacteroidota	Bacteroidia	NA	NA	NA	rare	Narrow	FALSE	FALSE
asv1739	Bacteria	Firmicutes_A	Clostridia	Peptostreptococcales	Filifactoraceae	Acetoanaerobium	rare	Narrow	FALSE	FALSE
asv1740	Bacteria	Bacteroidota	Bacteroidia	NA	NA	NA	rare	Narrow	FALSE	FALSE
asv1741	Bacteria	Proteobacteria	Alphaproteobacteria	Rhodobacterales	Rhodobacteraceae	Amylibacter_A	rare	Narrow	FALSE	FALSE
asv1742	Bacteria	Bacteroidota	Bacteroidia	Flavobacteriales	Crocinitomicaceae	NA	rare	Narrow	FALSE	FALSE
asv1744	Bacteria	Firmicutes_A	Clostridia	Lachnospirales	Lachnospiraceae	Agathobacter	rare	Narrow	FALSE	FALSE
asv1745	Bacteria	NA	NA	NA	NA	NA	rare	Narrow	FALSE	FALSE
asv1746	Bacteria	Proteobacteria	Gammaproteobacteria	Pseudomonadales	Halomonadaceae	Chromohalobacter	rare	Narrow	FALSE	FALSE
asv1747	Bacteria	Actinobacteriota	Actinobacteria	Actinomycetales	Microbacteriaceae	NA	rare	Narrow	FALSE	FALSE
asv1748	Bacteria	Bacteroidota	Bacteroidia	Flavobacteriales	Flavobacteriaceae	Salegentibacter	rare	Narrow	FALSE	FALSE
asv1750	Bacteria	Proteobacteria	Alphaproteobacteria	Rhodobacterales	Rhodobacteraceae	Nereida	rare	Narrow	FALSE	FALSE
asv1751	Bacteria	Proteobacteria	Alphaproteobacteria	Pelagibacterales	Pelagibacteraceae	Pelagibacter	rare	Narrow	FALSE	FALSE
asv1752	Bacteria	Bacteroidota	Bacteroidia	Flavobacteriales	Flavobacteriaceae	UBA3537	rare	Narrow	FALSE	FALSE
asv1753	Bacteria	Proteobacteria	Alphaproteobacteria	NA	NA	NA	rare	Narrow	FALSE	FALSE
asv1754	Bacteria	Proteobacteria	Alphaproteobacteria	HIMB59	HIMB59	HIMB59	rare	Narrow	FALSE	FALSE
asv1755	Bacteria	Proteobacteria	Alphaproteobacteria	Pelagibacterales	Pelagibacteraceae	AAA240-E13	rare	Narrow	FALSE	FALSE
asv1756	Bacteria	Proteobacteria	Gammaproteobacteria	SAR86	D2472	SAR86A	rare	Narrow	FALSE	FALSE
asv1758	Bacteria	Actinobacteriota	Actinobacteria	Actinomycetales	Microbacteriaceae	Pontimonas	rare	Narrow	FALSE	FALSE
asv1759	Bacteria	Proteobacteria	Gammaproteobacteria	Pseudomonadales	HTCC2089	UBA4421	rare	Narrow	FALSE	FALSE
asv1760	Bacteria	Proteobacteria	Gammaproteobacteria	UBA4486	UBA4486	UBA7359	rare	Narrow	FALSE	FALSE
asv1761	Bacteria	Proteobacteria	Alphaproteobacteria	NA	NA	NA	rare	Narrow	FALSE	FALSE
asv1762	Bacteria	Actinobacteriota	NA	NA	NA	NA	rare	Narrow	FALSE	FALSE
asv1763	Bacteria	Firmicutes	Bacilli	Staphylococcales	Staphylococcaceae	Staphylococcus	rare	Narrow	FALSE	FALSE
asv1764	Bacteria	Proteobacteria	Gammaproteobacteria	Enterobacterales	Alteromonadaceae	Pseudoalteromonas	rare	Narrow	FALSE	FALSE
asv1765	Bacteria	Proteobacteria	Alphaproteobacteria	Rhodobacterales	Rhodobacteraceae	Yoonia	rare	Narrow	FALSE	FALSE
asv1766	Bacteria	Proteobacteria	Alphaproteobacteria	Pelagibacterales	Pelagibacteraceae	NA	rare	Narrow	FALSE	FALSE
asv1767	Bacteria	Actinobacteriota	Acidimicrobiia	TMED189	TMED189	TMED189	rare	Narrow	FALSE	FALSE
asv1768	Bacteria	Proteobacteria	Gammaproteobacteria	Pseudomonadales	Halieaceae	Luminiphilus	rare	Narrow	FALSE	FALSE
asv1769	Bacteria	Proteobacteria	Alphaproteobacteria	HIMB59	GCA-002718135	AG-337-I02	rare	Narrow	FALSE	FALSE
asv1770	Bacteria	Bacteroidota	Bacteroidia	Flavobacteriales	Flavobacteriaceae	NA	rare	Narrow	FALSE	FALSE
asv1771	Bacteria	Proteobacteria	Alphaproteobacteria	Rhodobacterales	Rhodobacteraceae	NA	rare	Narrow	FALSE	FALSE
asv1773	Bacteria	NA	NA	NA	NA	NA	rare	Narrow	FALSE	FALSE
asv1774	Bacteria	Proteobacteria	Gammaproteobacteria	Enterobacterales	Enterobacteriaceae	NA	rare	Narrow	FALSE	FALSE
asv1775	Bacteria	Actinobacteriota	Acidimicrobiia	TMED189	TMED189	TMED189	rare	Narrow	FALSE	FALSE
asv1776	Bacteria	Bacteroidota	Bacteroidia	Flavobacteriales	Flavobacteriaceae	Tenacibaculum	rare	Narrow	FALSE	FALSE
asv1777	Bacteria	Firmicutes	Bacilli	Exiguobacterales	Exiguobacteraceae	Exiguobacterium	rare	Narrow	FALSE	FALSE
asv1778	Bacteria	Proteobacteria	Alphaproteobacteria	Sphingomonadales	Sphingomonadaceae	Pacificimonas	rare	Narrow	FALSE	FALSE
asv1779	Bacteria	Bacteroidota	Bacteroidia	Cytophagales	Cyclobacteriaceae	Fabibacter	rare	Narrow	FALSE	FALSE
asv1780	Bacteria	Proteobacteria	Gammaproteobacteria	NA	NA	NA	rare	Narrow	FALSE	FALSE
asv1781	Bacteria	Proteobacteria	Alphaproteobacteria	Pelagibacterales	Pelagibacteraceae	NA	rare	Narrow	FALSE	FALSE
asv1782	Bacteria	Bacteroidota	Bacteroidia	NA	NA	NA	rare	Narrow	FALSE	FALSE
asv1783	Bacteria	Proteobacteria	Gammaproteobacteria	Pseudomonadales	Pseudomonadaceae	Pseudomonas_E	rare	Narrow	FALSE	FALSE
asv1784	Bacteria	Proteobacteria	Gammaproteobacteria	Nevskiales	Oceanococcaceae	OUC007	rare	Narrow	FALSE	FALSE
asv1785	Bacteria	Proteobacteria	Alphaproteobacteria	Caulobacterales	Hyphomonadaceae	Henriciella	rare	Narrow	FALSE	FALSE
asv1786	Bacteria	NA	NA	NA	NA	NA	rare	Narrow	FALSE	FALSE
asv1787	Bacteria	Firmicutes	Bacilli	Bacillales_A	Planococcaceae	Chryseomicrobium	rare	Narrow	FALSE	FALSE
asv1788	Bacteria	Bacteroidota	Bacteroidia	Flavobacteriales	Flavobacteriaceae	NA	rare	Narrow	FALSE	FALSE
asv1789	Bacteria	Proteobacteria	Alphaproteobacteria	Sphingomonadales	Sphingomonadaceae	Erythrobacter_A	rare	Narrow	FALSE	FALSE
asv1790	Bacteria	Proteobacteria	Gammaproteobacteria	NA	NA	NA	rare	Narrow	FALSE	FALSE
asv1791	Bacteria	Bacteroidota	Bacteroidia	Flavobacteriales	Flavobacteriaceae	MS024-2A	rare	Narrow	FALSE	FALSE
asv1792	Bacteria	Bacteroidota	Bacteroidia	Chitinophagales	Saprospiraceae	NA	rare	Narrow	FALSE	FALSE
asv1793	Bacteria	Proteobacteria	Gammaproteobacteria	Enterobacterales	Vibrionaceae	Vibrio	rare	Narrow	FALSE	FALSE
asv1794	Bacteria	Firmicutes_A	Clostridia	Oscillospirales	Ruminococcaceae	Gemmiger	rare	Narrow	FALSE	FALSE
asv1795	Bacteria	Proteobacteria	Alphaproteobacteria	Puniceispirillales	Puniceispirillaceae	UBA8309	rare	Narrow	FALSE	FALSE
asv1796	Bacteria	Proteobacteria	Alphaproteobacteria	Pelagibacterales	Pelagibacteraceae	AAA240-E13	rare	Narrow	FALSE	FALSE
asv1798	Bacteria	NA	NA	NA	NA	NA	rare	Narrow	FALSE	FALSE
asv1799	Bacteria	Proteobacteria	Alphaproteobacteria	Rhizobiales	Xanthobacteraceae	NA	rare	Narrow	FALSE	FALSE
asv1800	Bacteria	Bacteroidota	Bacteroidia	NA	NA	NA	rare	Narrow	FALSE	FALSE
asv1801	Bacteria	Proteobacteria	Gammaproteobacteria	NA	NA	NA	rare	Narrow	FALSE	FALSE
asv1802	Bacteria	Proteobacteria	Gammaproteobacteria	Enterobacterales	Enterobacteriaceae	NA	rare	Narrow	FALSE	FALSE
asv1803	Bacteria	Proteobacteria	Gammaproteobacteria	Enterobacterales	Vibrionaceae	Vibrio	rare	Narrow	FALSE	FALSE
asv1804	Bacteria	NA	NA	NA	NA	NA	rare	Narrow	FALSE	FALSE
asv1805	Bacteria	Proteobacteria	Gammaproteobacteria	Enterobacterales	Alteromonadaceae	NA	rare	Narrow	FALSE	FALSE
asv1806	Bacteria	Cyanobacteria	Cyanobacteriia	Synechococcales	Cyanobiaceae	NA	rare	Narrow	FALSE	FALSE
asv1807	Bacteria	Proteobacteria	Alphaproteobacteria	Rhodobacterales	Rhodobacteraceae	Cognatiyoonia	rare	Narrow	FALSE	FALSE
asv1808	Bacteria	Proteobacteria	Gammaproteobacteria	Pseudomonadales	Pseudomonadaceae	Pseudomonas_B	rare	Narrow	FALSE	FALSE
asv1810	Bacteria	Proteobacteria	Gammaproteobacteria	SAR86	AG-339-G14	AG-339-G14	rare	Narrow	FALSE	FALSE
asv1811	Bacteria	NA	NA	NA	NA	NA	rare	Narrow	FALSE	FALSE
asv1813	Bacteria	Verrucomicrobiota	Verrucomicrobiae	Verrucomicrobiales	DEV007	SZUA-55	rare	Narrow	FALSE	FALSE
asv1814	Bacteria	Proteobacteria	Alphaproteobacteria	Rhodobacterales	Rhodobacteraceae	Roseovarius	rare	Narrow	FALSE	FALSE
asv1815	Bacteria	Proteobacteria	Gammaproteobacteria	Enterobacterales	Alteromonadaceae	NA	rare	Narrow	FALSE	FALSE
asv1816	Bacteria	Verrucomicrobiota	Verrucomicrobiae	Opitutales	NA	NA	rare	Narrow	FALSE	FALSE
asv1817	Bacteria	NA	NA	NA	NA	NA	rare	Narrow	FALSE	FALSE
asv1818	Bacteria	Planctomycetota	Planctomycetes	Pirellulales	UBA1268	UBA1268	rare	Narrow	FALSE	FALSE
asv1819	Bacteria	Bacteroidota	Bacteroidia	Flavobacteriales	Flavobacteriaceae	NA	rare	Narrow	FALSE	FALSE
asv1820	Bacteria	Proteobacteria	Gammaproteobacteria	Pseudomonadales	Halomonadaceae	Halomonas	rare	Narrow	FALSE	FALSE
asv1821	Bacteria	Proteobacteria	Gammaproteobacteria	Enterobacterales	Alteromonadaceae	Idiomarina	rare	Narrow	FALSE	FALSE
asv1822	Bacteria	Bacteroidota	Bacteroidia	Flavobacteriales	Flavobacteriaceae	Tenacibaculum	rare	Narrow	FALSE	FALSE
asv1823	Bacteria	Proteobacteria	Gammaproteobacteria	Pseudomonadales	Oleiphilaceae	Tamilnaduibacter	rare	Narrow	FALSE	FALSE
asv1824	Bacteria	Verrucomicrobiota	Verrucomicrobiae	Pedosphaerales	GCA-2715965	GCA-2715965	rare	Narrow	FALSE	FALSE
asv1825	Bacteria	Bacteroidota	Bacteroidia	Flavobacteriales	UA16	UBA974	rare	Narrow	FALSE	FALSE
asv1826	Bacteria	Proteobacteria	Gammaproteobacteria	Pseudomonadales	Moraxellaceae	Acinetobacter	rare	Narrow	FALSE	FALSE
asv1827	Bacteria	Verrucomicrobiota	Verrucomicrobiae	Verrucomicrobiales	DEV007	EC70	rare	Narrow	FALSE	FALSE
asv1828	Bacteria	Proteobacteria	Gammaproteobacteria	NA	NA	NA	rare	Narrow	FALSE	FALSE
asv1829	Bacteria	Bacteroidota	Bacteroidia	Flavobacteriales	Flavobacteriaceae	UBA3537	rare	Narrow	FALSE	FALSE
asv1830	Bacteria	Proteobacteria	NA	NA	NA	NA	rare	Narrow	FALSE	FALSE
asv1831	Bacteria	Bacteroidota	Bacteroidia	Flavobacteriales	Flavobacteriaceae	MED-G11	rare	Narrow	FALSE	FALSE
asv1832	Bacteria	Proteobacteria	Alphaproteobacteria	Pelagibacterales	Pelagibacteraceae	NA	rare	Narrow	FALSE	FALSE
asv1833	Bacteria	Proteobacteria	Alphaproteobacteria	Pelagibacterales	Pelagibacteraceae	NA	rare	Narrow	FALSE	FALSE
asv1834	Bacteria	Proteobacteria	Gammaproteobacteria	NA	NA	NA	rare	Narrow	FALSE	FALSE
asv1835	Bacteria	Proteobacteria	Gammaproteobacteria	Pseudomonadales	Oleiphilaceae	Marinobacter	rare	Narrow	FALSE	FALSE
asv1837	Bacteria	Proteobacteria	Gammaproteobacteria	Nevskiales	Salinisphaeraceae	NA	rare	Narrow	FALSE	FALSE
asv1838	Bacteria	Proteobacteria	Gammaproteobacteria	Pseudomonadales	Pseudomonadaceae	Pseudomonas_A	rare	Narrow	FALSE	FALSE
asv1839	Bacteria	Proteobacteria	Gammaproteobacteria	Pseudomonadales	Moraxellaceae	Acinetobacter	rare	Narrow	FALSE	FALSE
asv1840	Bacteria	Bacteroidota	Bacteroidia	Flavobacteriales	1G12	GCA-2705995	rare	Narrow	FALSE	FALSE
asv1842	Bacteria	Proteobacteria	Alphaproteobacteria	Pelagibacterales	Pelagibacteraceae	Pelagibacter_A	rare	Narrow	FALSE	FALSE
asv1843	Bacteria	Proteobacteria	Gammaproteobacteria	Enterobacterales	Alteromonadaceae	Rheinheimera	rare	Narrow	FALSE	FALSE
asv1844	Bacteria	Proteobacteria	Gammaproteobacteria	Enterobacterales	Shewanellaceae	Shewanella	rare	Narrow	FALSE	FALSE
asv1845	Bacteria	Bacteroidota	Bacteroidia	Flavobacteriales	Flavobacteriaceae	NA	rare	Narrow	FALSE	FALSE
asv1846	Bacteria	Proteobacteria	Gammaproteobacteria	Pseudomonadales	Moraxellaceae	NA	rare	Narrow	FALSE	FALSE
asv1847	Bacteria	Proteobacteria	Gammaproteobacteria	Pseudomonadales	Halieaceae	Luminiphilus	rare	Narrow	FALSE	FALSE
asv1848	Bacteria	Bacteroidota	Bacteroidia	Flavobacteriales	UA16	NA	rare	Narrow	FALSE	FALSE
asv1850	Bacteria	Proteobacteria	Gammaproteobacteria	NA	NA	NA	rare	Narrow	FALSE	FALSE
asv1851	Bacteria	Proteobacteria	Alphaproteobacteria	Pelagibacterales	AG-422-B15	AG-422-B15	rare	Narrow	FALSE	FALSE
asv1852	Bacteria	Proteobacteria	Gammaproteobacteria	Pseudomonadales	Spongiibacteraceae	Oceanicoccus	rare	Narrow	FALSE	FALSE
asv1853	Bacteria	Proteobacteria	Gammaproteobacteria	Pseudomonadales	Porticoccaceae	HTCC2207	rare	Narrow	FALSE	FALSE
asv1854	Bacteria	Proteobacteria	Gammaproteobacteria	Pseudomonadales	Porticoccaceae	AAA300-D14	rare	Narrow	FALSE	FALSE
asv1855	Bacteria	Proteobacteria	Gammaproteobacteria	Pseudomonadales	Oleiphilaceae	Marinobacter	rare	Narrow	FALSE	FALSE
asv1857	Bacteria	Proteobacteria	Alphaproteobacteria	Rhizobiales	TMED25	TMED25	rare	Narrow	FALSE	FALSE
asv1858	Bacteria	Marinisomatota	Marinisomatia	Marinisomatales	NA	NA	rare	Narrow	FALSE	FALSE
asv1859	Bacteria	Proteobacteria	Gammaproteobacteria	Pseudomonadales	Oleiphilaceae	Marinobacter	rare	Narrow	FALSE	FALSE
asv1860	Bacteria	Proteobacteria	Gammaproteobacteria	Pseudomonadales	Moraxellaceae	Acinetobacter	rare	Narrow	FALSE	FALSE
asv1861	Bacteria	Proteobacteria	Gammaproteobacteria	Enterobacterales	Enterobacteriaceae	Pantoea	rare	Narrow	FALSE	FALSE
asv1862	Bacteria	Proteobacteria	Alphaproteobacteria	Rhodobacterales	Rhodobacteraceae	Paracoccus	rare	Narrow	FALSE	FALSE
asv1863	Bacteria	Proteobacteria	Gammaproteobacteria	Enterobacterales	Vibrionaceae	Photobacterium	rare	Narrow	FALSE	FALSE
asv1864	Bacteria	Proteobacteria	Gammaproteobacteria	Pseudomonadales	Halieaceae	NA	rare	Narrow	FALSE	FALSE
asv1865	Bacteria	Proteobacteria	Gammaproteobacteria	NA	NA	NA	rare	Narrow	FALSE	FALSE
asv1866	Bacteria	NA	NA	NA	NA	NA	rare	Narrow	FALSE	FALSE
asv1867	Bacteria	Proteobacteria	Gammaproteobacteria	Enterobacterales	Alteromonadaceae	Idiomarina	rare	Narrow	FALSE	FALSE
asv1868	Bacteria	NA	NA	NA	NA	NA	rare	Narrow	FALSE	FALSE
asv1869	Bacteria	Proteobacteria	Alphaproteobacteria	Pelagibacterales	Pelagibacteraceae	Pelagibacter	rare	Narrow	FALSE	FALSE
asv1870	Bacteria	Verrucomicrobiota	Verrucomicrobiae	Opitutales	NA	NA	rare	Narrow	FALSE	FALSE
asv1871	Bacteria	Proteobacteria	Alphaproteobacteria	Pelagibacterales	Pelagibacteraceae	NA	rare	Narrow	FALSE	FALSE
asv1873	Bacteria	Proteobacteria	Gammaproteobacteria	Pseudomonadales	Halieaceae	Luminiphilus	rare	Narrow	FALSE	FALSE
asv1874	Bacteria	Verrucomicrobiota	Verrucomicrobiae	Verrucomicrobiales	Verrucomicrobiaceae	Prosthecobacter	rare	Narrow	FALSE	FALSE
asv1875	Bacteria	Proteobacteria	Gammaproteobacteria	Pseudomonadales	Moraxellaceae	Psychrobacter	rare	Narrow	FALSE	FALSE
asv1876	Bacteria	Proteobacteria	Alphaproteobacteria	Rhodobacterales	Rhodobacteraceae	NA	rare	Narrow	FALSE	FALSE
asv1877	Bacteria	Proteobacteria	Gammaproteobacteria	Pseudomonadales	Halomonadaceae	Halomonas	rare	Narrow	FALSE	FALSE
asv1878	Bacteria	Proteobacteria	Alphaproteobacteria	NA	NA	NA	rare	Narrow	FALSE	FALSE
asv1879	Bacteria	Proteobacteria	Gammaproteobacteria	Pseudomonadales	Porticoccaceae	AAA300-D14	rare	Narrow	FALSE	FALSE
asv1883	Bacteria	Bacteroidota	Bacteroidia	Flavobacteriales	Flavobacteriaceae	Nonlabens	rare	Narrow	FALSE	FALSE
asv1884	Bacteria	Proteobacteria	Gammaproteobacteria	Pseudomonadales	Pseudohongiellaceae	OM182	rare	Narrow	FALSE	FALSE
asv1885	Bacteria	Bacteroidota	Bacteroidia	Flavobacteriales	UBA7430	GCA-2692065	rare	Narrow	FALSE	FALSE
asv1886	Bacteria	Bacteroidota	Bacteroidia	NA	NA	NA	rare	Narrow	FALSE	FALSE
asv1887	Bacteria	Bacteroidota	Bacteroidia	Flavobacteriales	Flavobacteriaceae	Tenacibaculum	rare	Narrow	FALSE	FALSE
asv1888	Bacteria	Proteobacteria	Gammaproteobacteria	SAR86	AG-339-G14	AG-339-G14	rare	Narrow	FALSE	FALSE
asv1889	Bacteria	Proteobacteria	Alphaproteobacteria	NA	NA	NA	rare	Narrow	FALSE	FALSE
asv1891	Bacteria	Bacteroidota	Bacteroidia	NA	NA	NA	rare	Narrow	FALSE	FALSE
asv1892	Bacteria	NA	NA	NA	NA	NA	rare	Narrow	FALSE	FALSE
asv1893	Bacteria	Bacteroidota	Bacteroidia	Flavobacteriales	Flavobacteriaceae	NA	rare	Narrow	FALSE	FALSE
asv1894	Bacteria	Proteobacteria	Alphaproteobacteria	Pelagibacterales	Pelagibacteraceae	Pelagibacter_A	rare	Narrow	FALSE	FALSE
asv1895	Bacteria	NA	NA	NA	NA	NA	rare	Narrow	FALSE	FALSE
asv1896	Bacteria	Proteobacteria	Alphaproteobacteria	Pelagibacterales	Pelagibacteraceae	NA	rare	Narrow	FALSE	FALSE
asv1897	Bacteria	Proteobacteria	Alphaproteobacteria	Pelagibacterales	Pelagibacteraceae	Pelagibacter	rare	Narrow	FALSE	FALSE
asv1898	Bacteria	Proteobacteria	Gammaproteobacteria	Pseudomonadales	Marinomonadaceae	Marinomonas	rare	Narrow	FALSE	FALSE
asv1899	Bacteria	Proteobacteria	Gammaproteobacteria	UBA4486	UBA4486	UBA7359	rare	Narrow	FALSE	FALSE
asv1900	Bacteria	NA	NA	NA	NA	NA	rare	Narrow	FALSE	FALSE
asv1901	Bacteria	Proteobacteria	Gammaproteobacteria	Pseudomonadales	Spongiibacteraceae	Spongiibacter	rare	Narrow	FALSE	FALSE
asv1902	Bacteria	Proteobacteria	Alphaproteobacteria	Pelagibacterales	Pelagibacteraceae	Pelagibacter	rare	Narrow	FALSE	FALSE
asv1903	Bacteria	Proteobacteria	Alphaproteobacteria	Sphingomonadales	Sphingomonadaceae	Sphingobium	rare	Narrow	FALSE	FALSE
asv1904	Bacteria	Verrucomicrobiota	Verrucomicrobiae	NA	NA	NA	rare	Narrow	FALSE	FALSE
asv1905	Bacteria	Proteobacteria	Alphaproteobacteria	Pelagibacterales	Pelagibacteraceae	NA	rare	Narrow	FALSE	FALSE
asv1906	Bacteria	Proteobacteria	Alphaproteobacteria	HIMB59	GCA-002718135	AG-337-I02	rare	Narrow	FALSE	FALSE
asv1907	Bacteria	Bacteroidota	Bacteroidia	Flavobacteriales	Flavobacteriaceae	NA	rare	Narrow	FALSE	FALSE
asv1908	Bacteria	Proteobacteria	Alphaproteobacteria	Rhodobacterales	Rhodobacteraceae	NA	rare	Narrow	FALSE	FALSE
asv1909	Bacteria	Proteobacteria	NA	NA	NA	NA	rare	Narrow	FALSE	FALSE
asv1910	Bacteria	Bacteroidota	Bacteroidia	Flavobacteriales	Flavobacteriaceae	Flavobacterium	rare	Narrow	FALSE	FALSE
asv1911	Bacteria	Proteobacteria	Gammaproteobacteria	Burkholderiales	Burkholderiaceae	Variovorax	rare	Narrow	FALSE	FALSE
asv1912	Bacteria	Proteobacteria	Alphaproteobacteria	Caulobacterales	Maricaulaceae	Oceanicaulis	rare	Narrow	FALSE	FALSE
asv1913	Bacteria	Proteobacteria	NA	NA	NA	NA	rare	Narrow	FALSE	FALSE
asv1914	Bacteria	Bacteroidota	Bacteroidia	Flavobacteriales	Flavobacteriaceae	Polaribacter	rare	Narrow	FALSE	FALSE
asv1915	Bacteria	Proteobacteria	Gammaproteobacteria	Pseudomonadales	Moraxellaceae	Psychrobacter	rare	Narrow	FALSE	FALSE
asv1916	Bacteria	Bacteroidota	Bacteroidia	Bacteroidales	Tannerellaceae	NA	rare	Narrow	FALSE	FALSE
asv1917	Bacteria	Proteobacteria	Gammaproteobacteria	SAR86	SAR86	GCA-2707915	rare	Narrow	FALSE	FALSE
asv1918	Bacteria	Proteobacteria	Gammaproteobacteria	Pseudomonadales	Moraxellaceae	Psychrobacter	rare	Narrow	FALSE	FALSE
asv1919	Bacteria	Bacteroidota	Bacteroidia	Flavobacteriales	NA	NA	rare	Narrow	FALSE	FALSE
asv1920	Bacteria	Bacteroidota	Bacteroidia	Flavobacteriales	Flavobacteriaceae	MS024-2A	rare	Narrow	FALSE	FALSE
asv1921	Bacteria	Proteobacteria	Gammaproteobacteria	Pseudomonadales	Porticoccaceae	HTCC2207	rare	Narrow	FALSE	FALSE
asv1922	Bacteria	Proteobacteria	Gammaproteobacteria	Pseudomonadales	Pseudomonadaceae	Pseudomonas_D	rare	Narrow	FALSE	FALSE
asv1923	Bacteria	Proteobacteria	Gammaproteobacteria	Pseudomonadales	Halieaceae	Luminiphilus	rare	Narrow	FALSE	FALSE
asv1925	Bacteria	Proteobacteria	Gammaproteobacteria	SAR86	TMED112	TMED112	rare	Narrow	FALSE	FALSE
asv1926	Bacteria	Proteobacteria	Gammaproteobacteria	SAR86	AG-339-G14	AG-339-G14	rare	Narrow	FALSE	FALSE
asv1927	Bacteria	Proteobacteria	Gammaproteobacteria	SAR86	D2472	D2472	rare	Narrow	FALSE	FALSE
asv1928	Bacteria	Proteobacteria	Gammaproteobacteria	Pseudomonadales	Pseudohongiellaceae	NA	rare	Narrow	FALSE	FALSE
asv1929	Bacteria	Proteobacteria	Alphaproteobacteria	Caulobacterales	Maricaulaceae	Maricaulis	rare	Narrow	FALSE	FALSE
asv1930	Bacteria	Proteobacteria	Alphaproteobacteria	Sphingomonadales	Sphingomonadaceae	Sphingomonas	rare	Narrow	FALSE	FALSE
asv1931	Bacteria	Proteobacteria	Gammaproteobacteria	Enterobacterales	NA	NA	rare	Narrow	FALSE	FALSE
asv1932	Bacteria	Proteobacteria	Gammaproteobacteria	NA	NA	NA	rare	Narrow	FALSE	FALSE
asv1934	Bacteria	Proteobacteria	Gammaproteobacteria	NA	NA	NA	rare	Narrow	FALSE	FALSE
asv1935	Bacteria	Bacteroidota	Bacteroidia	Flavobacteriales	Flavobacteriaceae	NA	rare	Narrow	FALSE	FALSE
asv1936	Bacteria	Proteobacteria	Alphaproteobacteria	NA	NA	NA	rare	Narrow	FALSE	FALSE
asv1937	Bacteria	Chloroflexota	Dehalococcoidia	SAR202	UBA826	UBA11996	rare	Narrow	FALSE	FALSE
asv1938	Bacteria	Proteobacteria	Gammaproteobacteria	Pseudomonadales	Halieaceae	Luminiphilus	rare	Narrow	FALSE	FALSE
asv1939	NA	NA	NA	NA	NA	NA	rare	Narrow	FALSE	FALSE
asv1940	Bacteria	NA	NA	NA	NA	NA	rare	Narrow	FALSE	FALSE
asv1941	Bacteria	Bacteroidota	Bacteroidia	Flavobacteriales	Flavobacteriaceae	Salegentibacter	rare	Narrow	FALSE	FALSE
asv1942	Bacteria	Proteobacteria	Gammaproteobacteria	Enterobacterales	Enterobacteriaceae	Serratia	rare	Narrow	FALSE	FALSE
asv1943	Bacteria	Proteobacteria	Gammaproteobacteria	Pseudomonadales	Porticoccaceae	NA	rare	Narrow	FALSE	FALSE
asv1944	Bacteria	Cyanobacteria	NA	NA	NA	NA	rare	Narrow	FALSE	FALSE
asv1945	Bacteria	Bacteroidota	Bacteroidia	NA	NA	NA	rare	Narrow	FALSE	FALSE
asv1946	Bacteria	Proteobacteria	Gammaproteobacteria	Pseudomonadales	Porticoccaceae	NA	rare	Narrow	FALSE	FALSE
asv1947	Bacteria	Proteobacteria	Gammaproteobacteria	Legionellales	Legionellaceae	NA	rare	Narrow	FALSE	FALSE
asv1948	Bacteria	Proteobacteria	Gammaproteobacteria	Pseudomonadales	Halomonadaceae	Halomonas_E	rare	Narrow	FALSE	FALSE
asv1949	Bacteria	Bacteroidota	Bacteroidia	Flavobacteriales	Flavobacteriaceae	NA	rare	Narrow	FALSE	FALSE
asv1950	Bacteria	NA	NA	NA	NA	NA	rare	Narrow	FALSE	FALSE
asv1951	Bacteria	Proteobacteria	Alphaproteobacteria	Sphingomonadales	Kordiimonadaceae	Kordiimonas	rare	Narrow	FALSE	FALSE
asv1952	Bacteria	Bacteroidota	Bacteroidia	Flavobacteriales	Flavobacteriaceae	NA	rare	Narrow	FALSE	FALSE
asv1953	Bacteria	Proteobacteria	Gammaproteobacteria	Nevskiales	Oceanococcaceae	Oceanococcus	rare	Narrow	FALSE	FALSE
asv1954	Bacteria	Myxococcota	UBA9160	UBA9160	UBA4427	MED660	rare	Narrow	FALSE	FALSE
asv1955	Bacteria	Proteobacteria	Alphaproteobacteria	Pelagibacterales	Pelagibacteraceae	AAA240-E13	rare	Narrow	FALSE	FALSE
asv1956	Bacteria	NA	NA	NA	NA	NA	rare	Narrow	FALSE	FALSE
asv1957	Bacteria	Proteobacteria	Gammaproteobacteria	SAR86	D2472	NA	rare	Narrow	FALSE	FALSE
asv1958	Bacteria	Verrucomicrobiota	Verrucomicrobiae	Pedosphaerales	GCA-2715965	GCA-2715965	rare	Narrow	FALSE	FALSE
asv1959	Bacteria	Proteobacteria	Gammaproteobacteria	Pseudomonadales	Litoricolaceae	Litoricola	rare	Narrow	FALSE	FALSE
asv1960	Bacteria	NA	NA	NA	NA	NA	rare	Narrow	FALSE	FALSE
asv1961	Bacteria	Proteobacteria	Gammaproteobacteria	Pseudomonadales	Halieaceae	Luminiphilus	rare	Narrow	FALSE	FALSE
asv1963	Bacteria	Proteobacteria	Alphaproteobacteria	Pelagibacterales	Pelagibacteraceae	Pelagibacter	rare	Narrow	FALSE	FALSE
asv1965	Bacteria	Proteobacteria	Gammaproteobacteria	Nitrosococcales	Methylophagaceae	Methylophaga	rare	Narrow	FALSE	FALSE
asv1966	Bacteria	Verrucomicrobiota	Verrucomicrobiae	Opitutales	Puniceicoccaceae	Coraliomargarita	rare	Narrow	FALSE	FALSE
asv1967	Bacteria	Verrucomicrobiota	Verrucomicrobiae	Opitutales	Puniceicoccaceae	NA	rare	Narrow	FALSE	FALSE
asv1968	Bacteria	Proteobacteria	Gammaproteobacteria	Enterobacterales	Aeromonadaceae	Aeromonas	rare	Narrow	FALSE	FALSE
asv1969	Bacteria	Bacteroidota	Bacteroidia	Flavobacteriales	Flavobacteriaceae	Aureicoccus	rare	Narrow	FALSE	FALSE
asv1970	Bacteria	Proteobacteria	Gammaproteobacteria	Pseudomonadales	Oleiphilaceae	Marinobacter	rare	Narrow	FALSE	FALSE
asv1971	Bacteria	Bacteroidota	NA	NA	NA	NA	rare	Narrow	FALSE	FALSE
asv1972	Bacteria	Proteobacteria	Alphaproteobacteria	NA	NA	NA	rare	Narrow	FALSE	FALSE
asv1973	Bacteria	Proteobacteria	Gammaproteobacteria	Pseudomonadales	Cellvibrionaceae	NA	rare	Narrow	FALSE	FALSE
asv1974	Bacteria	Proteobacteria	NA	NA	NA	NA	rare	Narrow	FALSE	FALSE
asv1975	Bacteria	Proteobacteria	Gammaproteobacteria	NA	NA	NA	rare	Narrow	FALSE	FALSE
asv1976	Bacteria	Proteobacteria	Gammaproteobacteria	SAR86	SAR86	GCA-2707915	rare	Narrow	FALSE	FALSE
asv1977	Bacteria	Bacteroidota	Bacteroidia	Flavobacteriales	Flavobacteriaceae	Flavobacterium	rare	Narrow	FALSE	FALSE
asv1978	Bacteria	Proteobacteria	Alphaproteobacteria	Rhodobacterales	Rhodobacteraceae	Salipiger	rare	Narrow	FALSE	FALSE
asv1979	Bacteria	Verrucomicrobiota	Verrucomicrobiae	Opitutales	NA	NA	rare	Narrow	FALSE	FALSE
asv1980	Bacteria	Proteobacteria	Gammaproteobacteria	Pseudomonadales	Porticoccaceae	HTCC2207	rare	Narrow	FALSE	FALSE
asv1981	Bacteria	Proteobacteria	Gammaproteobacteria	Enterobacterales	NA	NA	rare	Narrow	FALSE	FALSE
asv1982	Bacteria	Actinobacteriota	Actinobacteria	Mycobacteriales	Mycobacteriaceae	Mycolicibacterium	rare	Narrow	FALSE	FALSE
asv1983	Bacteria	Proteobacteria	Gammaproteobacteria	Burkholderiales	Methylophilaceae	BACL14	rare	Narrow	FALSE	FALSE
asv1984	Bacteria	Proteobacteria	Alphaproteobacteria	Rhodospirillales_A	Thalassospiraceae	Thalassospira	rare	Narrow	FALSE	FALSE
asv1986	Bacteria	Proteobacteria	Gammaproteobacteria	Enterobacterales	Alteromonadaceae	NA	rare	Narrow	FALSE	FALSE
asv1987	Bacteria	Proteobacteria	Gammaproteobacteria	Burkholderiales	Burkholderiaceae	NA	rare	Narrow	FALSE	FALSE
asv1988	Bacteria	NA	NA	NA	NA	NA	rare	Narrow	FALSE	FALSE
asv1989	Bacteria	Proteobacteria	Gammaproteobacteria	Enterobacterales	Alteromonadaceae	Pseudoalteromonas	rare	Narrow	FALSE	FALSE
asv1991	Bacteria	Proteobacteria	Gammaproteobacteria	Nevskiales	Oceanococcaceae	Oceanococcus	rare	Narrow	FALSE	FALSE
asv1992	Bacteria	Proteobacteria	Gammaproteobacteria	Enterobacterales	Alteromonadaceae	Pseudoalteromonas	rare	Narrow	FALSE	FALSE
asv1993	Bacteria	Bacteroidota	Bacteroidia	Flavobacteriales	Flavobacteriaceae	Tenacibaculum	rare	Narrow	FALSE	FALSE
asv1994	Bacteria	Proteobacteria	Gammaproteobacteria	Pseudomonadales	Porticoccaceae	HTCC2207	rare	Narrow	FALSE	FALSE
asv1996	Bacteria	UBA8248	UBA8248	UBA8248	UBA8248	NA	rare	Narrow	FALSE	FALSE
asv1997	Bacteria	Proteobacteria	Gammaproteobacteria	Pseudomonadales	Pseudomonadaceae	Pseudomonas_E	rare	Narrow	FALSE	FALSE
asv1998	Bacteria	Proteobacteria	Gammaproteobacteria	Enterobacterales	Alteromonadaceae	Glaciecola	rare	Narrow	FALSE	FALSE
asv1999	NA	NA	NA	NA	NA	NA	rare	Narrow	FALSE	FALSE
asv2000	Bacteria	Proteobacteria	Gammaproteobacteria	Pseudomonadales	NA	NA	rare	Narrow	FALSE	FALSE
asv2001	Bacteria	Bacteroidota	Bacteroidia	Flavobacteriales	Flavobacteriaceae	MED-G11	rare	Narrow	FALSE	FALSE
asv2002	Bacteria	Proteobacteria	Gammaproteobacteria	Pseudomonadales	HTCC2089	UBA4421	rare	Narrow	FALSE	FALSE
asv2003	Bacteria	Proteobacteria	Alphaproteobacteria	Caulobacterales	Caulobacteraceae	Brevundimonas	rare	Narrow	FALSE	FALSE
asv2004	Bacteria	Proteobacteria	Alphaproteobacteria	HIMB59	GCA-002718135	AG-337-I02	rare	Narrow	FALSE	FALSE
asv2005	Bacteria	Proteobacteria	Alphaproteobacteria	HIMB59	GCA-002718135	AG-337-I02	rare	Narrow	FALSE	FALSE
asv2006	Bacteria	Proteobacteria	Gammaproteobacteria	Pseudomonadales	Porticoccaceae	NA	rare	Narrow	FALSE	FALSE
asv2007	Bacteria	Proteobacteria	Alphaproteobacteria	HIMB59	HIMB59	HIMB59	rare	Narrow	FALSE	FALSE
asv2008	Bacteria	Actinobacteriota	Actinobacteria	Mycobacteriales	Mycobacteriaceae	Rhodococcus	rare	Narrow	FALSE	FALSE
asv2009	Bacteria	Planctomycetota	UBA8108	UBA1146	UBA1146	UBA12191	rare	Narrow	FALSE	FALSE
asv2010	Bacteria	NA	NA	NA	NA	NA	rare	Narrow	FALSE	FALSE
asv2011	Bacteria	Proteobacteria	Alphaproteobacteria	HIMB59	GCA-002718135	AG-337-I02	rare	Narrow	FALSE	FALSE
asv2012	Bacteria	Marinisomatota	Marinisomatia	Marinisomatales	TCS55	NA	rare	Narrow	FALSE	FALSE
asv2013	Bacteria	Bdellovibrionota	Bacteriovoracia	Bacteriovoracales	Bacteriovoracaceae	UBA7317	rare	Narrow	FALSE	FALSE
asv2014	Bacteria	Proteobacteria	Gammaproteobacteria	Xanthomonadales	Rhodanobacteraceae	Rhodanobacter	rare	Narrow	FALSE	FALSE
asv2015	Bacteria	Actinobacteriota	Actinobacteria	Actinomycetales	Microbacteriaceae	NA	rare	Narrow	FALSE	FALSE
asv2016	NA	NA	NA	NA	NA	NA	rare	Narrow	FALSE	FALSE
asv2017	Bacteria	Proteobacteria	Alphaproteobacteria	Pelagibacterales	Pelagibacteraceae	NA	rare	Narrow	FALSE	FALSE
asv2018	Bacteria	Proteobacteria	Alphaproteobacteria	UBA9655	UBA9655	UBA9655	rare	Narrow	FALSE	FALSE
asv2019	Bacteria	Proteobacteria	Gammaproteobacteria	Enterobacterales	Vibrionaceae	Vibrio	rare	Narrow	FALSE	FALSE
asv2020	Bacteria	Proteobacteria	NA	NA	NA	NA	rare	Narrow	FALSE	FALSE
asv2021	Bacteria	Proteobacteria	Gammaproteobacteria	Pseudomonadales	Saccharospirillaceae	Oleispira	rare	Narrow	FALSE	FALSE
asv2024	Bacteria	NA	NA	NA	NA	NA	rare	Narrow	FALSE	FALSE
asv2025	Bacteria	NA	NA	NA	NA	NA	rare	Narrow	FALSE	FALSE
asv2026	Bacteria	Proteobacteria	Alphaproteobacteria	Rhizobiales	Hyphomicrobiaceae	Filomicrobium	rare	Narrow	FALSE	FALSE
asv2027	Bacteria	Proteobacteria	Alphaproteobacteria	HIMB59	GCA-002718135	AG-337-I02	rare	Narrow	FALSE	FALSE
asv2028	Bacteria	Proteobacteria	Alphaproteobacteria	NA	NA	NA	rare	Narrow	FALSE	FALSE
asv2029	Bacteria	Proteobacteria	Gammaproteobacteria	Enterobacterales	Vibrionaceae	Vibrio	rare	Narrow	FALSE	FALSE
asv2030	Bacteria	Proteobacteria	Gammaproteobacteria	Burkholderiales	NA	NA	rare	Narrow	FALSE	FALSE
asv2031	Bacteria	Proteobacteria	Alphaproteobacteria	Rhodobacterales	Rhodobacteraceae	Pseudopelagicola	rare	Narrow	FALSE	FALSE
asv2032	Bacteria	Proteobacteria	Gammaproteobacteria	Pseudomonadales	HTCC2089	GCA-002727775	rare	Narrow	FALSE	FALSE
asv2033	Bacteria	Marinisomatota	Marinisomatia	Marinisomatales	TCS55	NA	rare	Narrow	FALSE	FALSE
asv2034	Bacteria	Proteobacteria	Alphaproteobacteria	Pelagibacterales	Pelagibacteraceae	Pelagibacter	rare	Narrow	FALSE	FALSE
asv2035	Bacteria	Proteobacteria	NA	NA	NA	NA	rare	Narrow	FALSE	FALSE
asv2036	Bacteria	Proteobacteria	Alphaproteobacteria	Puniceispirillales	Puniceispirillaceae	Puniceispirillum	rare	Narrow	FALSE	FALSE
asv2037	Bacteria	Verrucomicrobiota	Verrucomicrobiae	NA	NA	NA	rare	Narrow	FALSE	FALSE
asv2038	Bacteria	Proteobacteria	Gammaproteobacteria	Enterobacterales	Vibrionaceae	Photobacterium	rare	Narrow	FALSE	FALSE
asv2039	Bacteria	Proteobacteria	Gammaproteobacteria	Enterobacterales	Shewanellaceae	Shewanella	rare	Narrow	FALSE	FALSE
asv2040	Bacteria	Bacteroidota	Bacteroidia	Flavobacteriales	UA16	UA16	rare	Narrow	FALSE	FALSE
asv2041	Bacteria	Firmicutes	Bacilli	Bacillales	NA	NA	rare	Narrow	FALSE	FALSE
asv2042	Bacteria	Marinisomatota	Marinisomatia	Marinisomatales	TCS55	NA	rare	Narrow	FALSE	FALSE
asv2043	Bacteria	Proteobacteria	Alphaproteobacteria	Pelagibacterales	Pelagibacteraceae	NA	rare	Narrow	FALSE	FALSE
asv2045	Bacteria	Proteobacteria	Alphaproteobacteria	Pelagibacterales	Pelagibacteraceae	Pelagibacter_A	rare	Narrow	FALSE	FALSE
asv2046	Bacteria	Proteobacteria	Gammaproteobacteria	Enterobacterales	Alteromonadaceae	NA	rare	Narrow	FALSE	FALSE
asv2047	Bacteria	Proteobacteria	Gammaproteobacteria	Pseudomonadales	Halieaceae	NA	rare	Narrow	FALSE	FALSE
asv2048	Bacteria	NA	NA	NA	NA	NA	rare	Narrow	FALSE	FALSE
asv2049	Bacteria	Proteobacteria	Gammaproteobacteria	Burkholderiales	Rhodocyclaceae	Methyloversatilis	rare	Narrow	FALSE	FALSE
asv2050	Bacteria	Bacteroidota	Bacteroidia	Flavobacteriales	Flavobacteriaceae	Polaribacter	rare	Narrow	FALSE	FALSE
asv2051	Bacteria	Verrucomicrobiota	Verrucomicrobiae	Verrucomicrobiales	DEV007	SZUA-55	rare	Narrow	FALSE	FALSE
asv2052	Bacteria	Proteobacteria	Gammaproteobacteria	Enterobacterales	Enterobacteriaceae	NA	rare	Narrow	FALSE	FALSE
asv2053	Bacteria	Proteobacteria	Gammaproteobacteria	Enterobacterales	Enterobacteriaceae	Enterobacter	rare	Narrow	FALSE	FALSE
asv2054	Bacteria	Proteobacteria	Gammaproteobacteria	SAR86	D2472	SCGC-AAA076-P13	rare	Narrow	FALSE	FALSE
asv2055	Bacteria	Proteobacteria	Gammaproteobacteria	Enterobacterales	Alteromonadaceae	Alteromonas	rare	Narrow	FALSE	FALSE
asv2056	Bacteria	Proteobacteria	Gammaproteobacteria	Pseudomonadales	HTCC2089	GCA-2697205	rare	Narrow	FALSE	FALSE
asv2057	Bacteria	Proteobacteria	Gammaproteobacteria	Pseudomonadales	HTCC2089	GCA-002727775	rare	Narrow	FALSE	FALSE
asv2058	Bacteria	Proteobacteria	Gammaproteobacteria	Pseudomonadales	Pseudomonadaceae	NA	rare	Narrow	FALSE	FALSE
asv2059	Bacteria	Proteobacteria	Gammaproteobacteria	Pseudomonadales	HTCC2089	GCA-002727775	rare	Narrow	FALSE	FALSE
asv2060	Bacteria	Proteobacteria	Alphaproteobacteria	Caulobacterales	Hyphomonadaceae	Henriciella	rare	Narrow	FALSE	FALSE
asv2061	Bacteria	Proteobacteria	Gammaproteobacteria	NA	NA	NA	rare	Narrow	FALSE	FALSE
asv2062	Bacteria	Proteobacteria	Alphaproteobacteria	Rhodobacterales	Rhodobacteraceae	NA	rare	Narrow	FALSE	FALSE
asv2064	Bacteria	Proteobacteria	Alphaproteobacteria	Rhizobiales	Beijerinckiaceae	Methylobacterium	rare	Narrow	FALSE	FALSE
asv2065	Bacteria	NA	NA	NA	NA	NA	rare	Narrow	FALSE	FALSE
asv2066	Bacteria	Marinisomatota	Marinisomatia	Marinisomatales	NA	NA	rare	Narrow	FALSE	FALSE
asv2067	Bacteria	Actinobacteriota	Acidimicrobiia	TMED189	TMED189	TMED189	rare	Narrow	FALSE	FALSE
asv2068	Bacteria	Proteobacteria	Alphaproteobacteria	Sphingomonadales	Sphingomonadaceae	Rhizorhabdus	rare	Narrow	FALSE	FALSE
asv2069	Bacteria	NA	NA	NA	NA	NA	rare	Narrow	FALSE	FALSE
asv2070	Bacteria	Proteobacteria	Alphaproteobacteria	Rhodobacterales	Rhodobacteraceae	NA	rare	Narrow	FALSE	FALSE
asv2071	Bacteria	Proteobacteria	Gammaproteobacteria	SAR86	SAR86	GCA-2707915	rare	Narrow	FALSE	FALSE
asv2072	Bacteria	Campylobacterota	Campylobacteria	Campylobacterales	Sulfurimonadaceae	Sulfurimonas	rare	Narrow	FALSE	FALSE
asv2073	Bacteria	Marinisomatota	Marinisomatia	Marinisomatales	NA	NA	rare	Narrow	FALSE	FALSE
asv2074	Bacteria	Proteobacteria	Gammaproteobacteria	Pseudomonadales	Oleiphilaceae	NA	rare	Narrow	FALSE	FALSE
asv2075	Bacteria	NA	NA	NA	NA	NA	rare	Narrow	FALSE	FALSE
asv2076	Bacteria	Firmicutes	Bacilli	Lactobacillales	Brochotrichaceae	Brochothrix	rare	Narrow	FALSE	FALSE
asv2077	Bacteria	Bacteroidota	Bacteroidia	Flavobacteriales	NA	NA	rare	Narrow	FALSE	FALSE
asv2078	Bacteria	Firmicutes	Bacilli	Lactobacillales	Aerococcaceae	Aerococcus	rare	Narrow	FALSE	FALSE
asv2079	Bacteria	Bacteroidota	Bacteroidia	NA	NA	NA	rare	Narrow	FALSE	FALSE
asv2080	Bacteria	Firmicutes	Bacilli	Bacillales	Bacillaceae_B	Bacillus_F	rare	Narrow	FALSE	FALSE
asv2081	Bacteria	Proteobacteria	Gammaproteobacteria	SAR86	TMED112	TMED112	rare	Narrow	FALSE	FALSE
asv2082	Bacteria	Proteobacteria	Gammaproteobacteria	Pseudomonadales	Halieaceae	NA	rare	Narrow	FALSE	FALSE
asv2083	Bacteria	Proteobacteria	Alphaproteobacteria	Rhodobacterales	Rhodobacteraceae	Amylibacter_A	rare	Narrow	FALSE	FALSE
asv2084	Bacteria	Proteobacteria	Gammaproteobacteria	NA	NA	NA	rare	Narrow	FALSE	FALSE
asv2085	Bacteria	Proteobacteria	Gammaproteobacteria	Enterobacterales	Vibrionaceae	Vibrio	rare	Narrow	FALSE	FALSE
asv2086	Bacteria	Proteobacteria	Alphaproteobacteria	Pelagibacterales	Pelagibacteraceae	Pelagibacter	rare	Narrow	FALSE	FALSE
asv2087	Bacteria	Proteobacteria	Alphaproteobacteria	Sphingomonadales	Sphingomonadaceae	Sphingomonas	rare	Narrow	FALSE	FALSE
asv2088	Bacteria	Bacteroidota	Bacteroidia	Flavobacteriales	Flavobacteriaceae	NA	rare	Narrow	FALSE	FALSE
asv2089	Bacteria	Bacteroidota	Bacteroidia	NA	NA	NA	rare	Narrow	FALSE	FALSE
asv2091	Bacteria	Bacteroidota	Bacteroidia	Flavobacteriales	NA	NA	rare	Narrow	FALSE	FALSE
asv2092	Bacteria	Proteobacteria	Gammaproteobacteria	Enterobacterales	Alteromonadaceae	Glaciecola	rare	Narrow	FALSE	FALSE
asv2093	Bacteria	Proteobacteria	Gammaproteobacteria	Pseudomonadales	Alcanivoracaceae	Alcanivorax	rare	Narrow	FALSE	FALSE
asv2094	Bacteria	Myxococcota	UBA9160	UBA9160	UBA4427	MED660	rare	Narrow	FALSE	FALSE
asv2095	Bacteria	Proteobacteria	Gammaproteobacteria	SAR86	D2472	NA	rare	Narrow	FALSE	FALSE
asv2096	Bacteria	Proteobacteria	Gammaproteobacteria	Pseudomonadales	Porticoccaceae	NA	rare	Narrow	FALSE	FALSE
asv2097	Bacteria	Verrucomicrobiota	Verrucomicrobiae	Opitutales	Puniceicoccaceae	WN38	rare	Narrow	FALSE	FALSE
asv2098	Bacteria	Proteobacteria	Gammaproteobacteria	NA	NA	NA	rare	Narrow	FALSE	FALSE
asv2099	Bacteria	Proteobacteria	Alphaproteobacteria	Caulobacterales	Hyphomonadaceae	Henriciella	rare	Narrow	FALSE	FALSE
asv2100	Bacteria	Proteobacteria	Alphaproteobacteria	Caulobacterales	Hyphomonadaceae	Henriciella	rare	Narrow	FALSE	FALSE
asv2101	Bacteria	NA	NA	NA	NA	NA	rare	Narrow	FALSE	FALSE
asv2102	Bacteria	Proteobacteria	Alphaproteobacteria	Pelagibacterales	Pelagibacteraceae	NA	rare	Narrow	FALSE	FALSE
asv2103	Bacteria	Proteobacteria	Gammaproteobacteria	Enterobacterales	Enterobacteriaceae	Serratia	rare	Narrow	FALSE	FALSE
asv2104	Bacteria	Marinisomatota	Marinisomatia	Marinisomatales	TCS55	TMED108	rare	Narrow	FALSE	FALSE
asv2105	Bacteria	Cyanobacteria	Cyanobacteriia	Synechococcales	Cyanobiaceae	Prochlorococcus_B	rare	Narrow	FALSE	FALSE
asv2106	Bacteria	Proteobacteria	Gammaproteobacteria	Pseudomonadales	Halomonadaceae	Halomonas	rare	Narrow	FALSE	FALSE
asv2107	Bacteria	Proteobacteria	Gammaproteobacteria	Enterobacterales	Vibrionaceae	Vibrio	rare	Narrow	FALSE	FALSE
asv2108	Bacteria	Bacteroidota	Bacteroidia	Flavobacteriales	Flavobacteriaceae	Flavobacterium	rare	Narrow	FALSE	FALSE
asv2109	Bacteria	Bacteroidota	Bacteroidia	Flavobacteriales	Flavobacteriaceae	MAG-120531	rare	Narrow	FALSE	FALSE
asv2110	Bacteria	Proteobacteria	Alphaproteobacteria	Pelagibacterales	Pelagibacteraceae	Pelagibacter	rare	Narrow	FALSE	FALSE
asv2111	Bacteria	Proteobacteria	Gammaproteobacteria	SAR86	TMED112	TMED112	rare	Narrow	FALSE	FALSE
asv2112	Bacteria	Bacteroidota	Bacteroidia	Bacteroidales	Bacteroidaceae	Bacteroides_B	rare	Narrow	FALSE	FALSE
asv2113	Bacteria	Bacteroidota	Bacteroidia	Flavobacteriales	Flavobacteriaceae	NA	rare	Narrow	FALSE	FALSE
asv2114	Bacteria	Proteobacteria	Alphaproteobacteria	Rhizobiales	Beijerinckiaceae	Methylobacterium	rare	Narrow	FALSE	FALSE
asv2115	Bacteria	NA	NA	NA	NA	NA	rare	Narrow	FALSE	FALSE
asv2116	Bacteria	Proteobacteria	Alphaproteobacteria	Pelagibacterales	Pelagibacteraceae	Pelagibacter	rare	Narrow	FALSE	FALSE
asv2117	Bacteria	Proteobacteria	Gammaproteobacteria	Enterobacterales	Vibrionaceae	Vibrio	rare	Narrow	FALSE	FALSE
asv2118	Bacteria	NA	NA	NA	NA	NA	rare	Narrow	FALSE	FALSE
asv2119	Bacteria	Cyanobacteria	NA	NA	NA	NA	rare	Narrow	FALSE	FALSE
asv2120	Bacteria	Proteobacteria	Gammaproteobacteria	Pseudomonadales	Halomonadaceae	Halomonas_C	rare	Narrow	FALSE	FALSE
asv2121	Bacteria	Proteobacteria	Gammaproteobacteria	SAR86	SAR86	GCA-2707915	rare	Intermediate	FALSE	FALSE
asv2122	Bacteria	Proteobacteria	Alphaproteobacteria	Rhodobacterales	Rhodobacteraceae	Shimia	rare	Narrow	FALSE	FALSE
asv2123	Bacteria	Proteobacteria	Gammaproteobacteria	Enterobacterales	Alteromonadaceae	Colwellia	rare	Narrow	FALSE	FALSE
asv2124	Bacteria	Bacteroidota	Bacteroidia	Flavobacteriales	NA	NA	rare	Narrow	FALSE	FALSE
asv2125	Bacteria	Bacteroidota	Bacteroidia	Flavobacteriales	Flavobacteriaceae	NA	rare	Narrow	FALSE	FALSE
asv2126	Bacteria	Proteobacteria	Gammaproteobacteria	Pseudomonadales	Litoricolaceae	Litoricola	rare	Narrow	FALSE	FALSE
asv2128	Bacteria	Bacteroidota	Bacteroidia	Bacteroidales	Marinifilaceae	NA	rare	Narrow	FALSE	FALSE
asv2129	Bacteria	Proteobacteria	Gammaproteobacteria	Enterobacterales	Vibrionaceae	Photobacterium	rare	Narrow	FALSE	FALSE
asv2130	Bacteria	Bacteroidota	Bacteroidia	NA	NA	NA	rare	Narrow	FALSE	FALSE
asv2131	Bacteria	Proteobacteria	Gammaproteobacteria	Enterobacterales	Vibrionaceae	Vibrio	rare	Narrow	FALSE	FALSE
asv2132	Bacteria	Marinisomatota	Marinisomatia	Marinisomatales	NA	NA	rare	Narrow	FALSE	FALSE
asv2133	Bacteria	Patescibacteria	Saccharimonadia	Saccharimonadales	NA	NA	rare	Narrow	FALSE	FALSE
asv2134	Bacteria	Firmicutes	Bacilli	Lactobacillales	Enterococcaceae	Enterococcus_E	rare	Narrow	FALSE	FALSE
asv2135	Bacteria	NA	NA	NA	NA	NA	rare	Narrow	FALSE	FALSE
asv2136	Bacteria	Bacteroidota	Bacteroidia	NA	NA	NA	rare	Narrow	FALSE	FALSE
asv2137	Bacteria	Proteobacteria	Gammaproteobacteria	Pseudomonadales	HTCC2089	GCA-002727775	rare	Narrow	FALSE	FALSE
asv2138	Bacteria	Proteobacteria	Gammaproteobacteria	Enterobacterales	Alteromonadaceae	NA	rare	Narrow	FALSE	FALSE
asv2139	Bacteria	Cyanobacteria	Vampirovibrionia	Obscuribacterales	Obscuribacteraceae	Obscuribacter	rare	Narrow	FALSE	FALSE
asv2140	Bacteria	Proteobacteria	Gammaproteobacteria	Pseudomonadales	Porticoccaceae	HTCC2207	rare	Narrow	FALSE	FALSE
asv2141	Bacteria	Proteobacteria	Gammaproteobacteria	Pseudomonadales	Moraxellaceae	Psychrobacter	rare	Narrow	FALSE	FALSE
asv2142	Bacteria	Proteobacteria	Alphaproteobacteria	Pelagibacterales	Pelagibacteraceae	AAA240-E13	rare	Narrow	FALSE	FALSE
asv2143	Bacteria	NA	NA	NA	NA	NA	rare	Narrow	FALSE	FALSE
asv2144	Bacteria	Proteobacteria	Gammaproteobacteria	SAR86	SAR86	GCA-2707915	rare	Narrow	FALSE	FALSE
asv2145	Bacteria	NA	NA	NA	NA	NA	rare	Narrow	FALSE	FALSE
asv2146	NA	NA	NA	NA	NA	NA	rare	Narrow	FALSE	FALSE
asv2147	Bacteria	Proteobacteria	Gammaproteobacteria	Enterobacterales	Alteromonadaceae	Pseudoalteromonas	rare	Narrow	FALSE	FALSE
asv2148	Bacteria	Proteobacteria	Gammaproteobacteria	Enterobacterales	Vibrionaceae	Vibrio	rare	Narrow	FALSE	FALSE
asv2149	Bacteria	Proteobacteria	Gammaproteobacteria	Pseudomonadales	Endozoicomonadaceae	Endozoicomonas	rare	Narrow	FALSE	FALSE
asv2150	Bacteria	Proteobacteria	Gammaproteobacteria	SAR86	D2472	D2472	rare	Intermediate	FALSE	FALSE
asv2151	Bacteria	Proteobacteria	Gammaproteobacteria	Pseudomonadales	HTCC2089	NA	rare	Narrow	FALSE	FALSE
asv2152	Bacteria	Proteobacteria	Alphaproteobacteria	Pelagibacterales	Pelagibacteraceae	NA	rare	Narrow	FALSE	FALSE
asv2153	Bacteria	Proteobacteria	Alphaproteobacteria	Pelagibacterales	Pelagibacteraceae	Pelagibacter	rare	Narrow	FALSE	FALSE
asv2154	Bacteria	NA	NA	NA	NA	NA	rare	Narrow	FALSE	FALSE
asv2155	Bacteria	Proteobacteria	Alphaproteobacteria	NA	NA	NA	rare	Narrow	FALSE	FALSE
[truncated: 4,826 more rows]
